# Supplementary material for: Observing and braiding topological Majorana modes on programmable quantum simulators
Source: Nat Commun. 2023 Apr 21;14:2286. doi: 10.1038/s41467-023-37725-0 (PMC10121601; doi:10.1038/s41467-023-37725-0)
Supplement: Supplementary file 3 — Source Data [file 41467_2023_37725_MOESM3_ESM.zip]

Archive with 16 entries (15 files):
- Source Data/
- __MACOSX/._Source Data
- Source Data/Fig_2d.xlsx
- __MACOSX/Source Data/._Fig_2d.xlsx
- Source Data/.DS_Store
- __MACOSX/Source Data/._.DS_Store
- Source Data/Fig_1c.xlsx
- __MACOSX/Source Data/._Fig_1c.xlsx
- Source Data/Fig_3.xlsx
- __MACOSX/Source Data/._Fig_3.xlsx
- Source Data/Fig_2a-c_lower_panel.xlsx
- __MACOSX/Source Data/._Fig_2a-c_lower_panel.xlsx
- Source Data/Fig_5.xlsx
- __MACOSX/Source Data/._Fig_5.xlsx
- Source Data/Fig_2a-c_upper_panel.xlsx
- __MACOSX/Source Data/._Fig_2a-c_upper_panel.xlsx
