# Supplementary material for: Observing and braiding topological Majorana modes on programmable quantum simulators
Source: Nat Commun. 2023 Apr 21;14:2286. doi: 10.1038/s41467-023-37725-0 (PMC10121601; doi:10.1038/s41467-023-37725-0)
Supplement: Supplementary file 3 — Source Data [file 41467_2023_37725_MOESM3_ESM.zip › Source Data/Fig_3.xlsx]

## Sheet: unbraided
Fig. 3 (unbraided -- left column)
	Device data
	Position x	$\psi^R_{2x-1}$	$\psi^R_{2x}$	$\psi^L_{2x-1}$	$\psi^L_{2x}$
	1	-0.0495001	-0.00778199	0.962843	-0.169087
	2	-0.0537186	-0.00112556	0.200622	-0.0184793
	3	-0.113602	-0.00349745	0.0455269	-0.0318969
	4	-0.225383	0.00114407	-0.00432308	-0.0212474
	5	-0.964376	-0.029418	-0.00210147	-0.0136951
	Theoretical curves
	Position x	$\psi^R_{2x-1}$	$\psi^R_{2x}$	$\psi^L_{2x-1}$	$\psi^L_{2x}$
	1	0.0030278	0.0133593	0.965092	-0.170654
	2	0.00899095	-0.00841312	0.193369	-0.0304409
	3	-0.0393152	-0.00695701	0.0314556	-0.000461226
	4	-0.188787	-0.0294228	-0.00479675	-0.00751798
	5	-0.964528	-0.176768	-0.0061343	0.00705676
	Errorbars for device data
	Position x	$\psi^R_{2x-1}$	$\psi^R_{2x}$	$\psi^L_{2x-1}$	$\psi^L_{2x}$
	1	0.0184088	0.0102251	0.0110616	0.0194735
	2	0.0286197	0.0152506	0.0232591	0.0220788
	3	0.0425614	0.0129252	0.0232441	0.0193265
	4	0.0828652	0.0302513	0.0220857	0.0162295
	5	0.0393711	0.0812692	0.0133236	0.0122149

## Sheet: braided
Fig. 3 (braided -- right column)
	Device data
	Position x	$\tilde\psi^R_{2x-1}$	$\tilde\psi^R_{2x}$	$\tilde\psi^L_{2x-1}$	$\tilde\psi^L_{2x}$
	1	-0.962952	0.146784	-0.0193691	0.0699231
	2	-0.194434	0.0046377	-0.0055655	-0.0120276
	3	-0.0276543	-0.0588956	-0.0539029	-0.0490068
	4	-0.00929153	-0.0425051	-0.169192	-0.0522378
	5	-0.0370936	-0.0764791	-0.958986	-0.195563
	Theoretical curves
	Position x	$\tilde\psi^R_{2x-1}$	$\tilde\psi^R_{2x}$	$\tilde\psi^L_{2x-1}$	$\tilde\psi^L_{2x}$
	1	-0.97086	0.159665	-0.010513	0.000570281
	2	-0.173081	0.0253374	0.00406635	-0.025985
	3	-0.0286228	0.00953263	-0.0200342	-0.00828147
	4	0.00831305	0.0138385	-0.181176	-0.0232575
	5	-0.0123451	-0.00408186	-0.968387	-0.166101
	Errorbars for device data
	Position x	$\tilde\psi^R_{2x-1}$	$\tilde\psi^R_{2x}$	$\tilde\psi^L_{2x-1}$	$\tilde\psi^L_{2x}$
	1	0.0986463	0.028699	0.0319153	0.0155251
	2	0.0323819	0.0371563	0.0210134	0.0290883
	3	0.0300929	0.0268358	0.0194711	0.0295081
	4	0.0321432	0.0345225	0.0253306	0.0189525
	5	0.0269991	0.0195294	0.0868207	0.0257549
