# Supplementary material for: Observing and braiding topological Majorana modes on programmable quantum simulators
Source: Nat Commun. 2023 Apr 21;14:2286. doi: 10.1038/s41467-023-37725-0 (PMC10121601; doi:10.1038/s41467-023-37725-0)
Supplement: Supplementary file 3 — Source Data [file 41467_2023_37725_MOESM3_ESM.zip › Source Data/Fig_2a-c_lower_panel.xlsx]

## Sheet: Fig. 2a (lower panel)
Fig. 2a (lower panel): function g(x,ω)
			Position x
		Frequency 𝜔/𝜋	1	2	3	4	5	6	7	8	9	10
		-1.5	0.00594146	0.00616874	0.00660127	0.00463016	0.00446787	0.00349999	0.00379167	0.0070787	0.00818977	0.00530951
		-1.48492	0.0033441	0.00547493	0.00676526	0.00458186	0.00438845	0.00327975	0.0039506	0.00762256	0.00704534	0.0042794
		-1.46985	0.00191728	0.00466661	0.00685674	0.00450592	0.00427174	0.00304625	0.00415407	0.00796915	0.00574204	0.00404065
		-1.45477	0.00188358	0.00388452	0.00685134	0.00440063	0.00412179	0.00280153	0.00438127	0.00808866	0.00450537	0.00469805
		-1.4397	0.00313467	0.00326106	0.00673373	0.00426256	0.00394094	0.00254885	0.00460739	0.00797479	0.00353896	0.00612854
		-1.42462	0.0052751	0.00289485	0.00649924	0.004088	0.00373018	0.00229288	0.00480582	0.00764369	0.00298881	0.00801699
		-1.40955	0.00772862	0.00283259	0.00615394	0.00387451	0.00348993	0.00203958	0.00495065	0.00713027	0.00291927	0.00993572
		-1.39447	0.00987938	0.00306134	0.00571344	0.00362232	0.00322109	0.0017958	0.00501922	0.00648266	0.00330475	0.0114472
		-1.3794	0.0112138	0.0035123	0.00520047	0.00333529	0.00292602	0.0015686	0.0049943	0.00575564	0.00403779	0.0122051
		-1.36432	0.011431	0.00407493	0.00464194	0.00302111	0.00260934	0.00136445	0.0048659	0.00500394	0.00495143	0.0120301
		-1.34925	0.0104984	0.00461845	0.00406566	0.00269077	0.00227817	0.00118836	0.00463234	0.00427638	0.00585119	0.0109441
		-1.33417	0.00864293	0.00501645	0.00349747	0.0023574	0.00194197	0.00104319	0.00430044	0.00361134	0.00655059	0.00915762
		-1.3191	0.00628375	0.00516997	0.00295887	0.00203456	0.00161171	0.000929239	0.00388499	0.00303408	0.00690363	0.00701389
		-1.30402	0.00392467	0.00502477	0.00246557	0.00173454	0.00129885	0.000844073	0.00340723	0.00255608	0.00682859	0.00490625
		-1.28894	0.00203417	0.00457986	0.00202703	0.00146677	0.001014	0.000782892	0.00289288	0.00217612	0.00631933	0.00318811
		-1.27387	0.000940693	0.003886	0.00164673	0.00123677	0.000765791	0.000739162	0.00236959	0.00188288	0.00544261	0.0020972
		-1.25879	0.000766997	0.00303479	0.00132326	0.00104576	0.000559918	0.000705554	0.00186442	0.0016584	0.00432268	0.00171089
		-1.24372	0.00141638	0.00214078	0.00105177	0.000891041	0.000398704	0.000674999	0.00140137	0.0014819	0.00311646	0.00194131
		-1.22864	0.00261116	0.00132015	0.000825537	0.000766923	0.000281112	0.000641709	0.000999425	0.00133332	0.00198442	0.00256964
		-1.21357	0.00397131	0.000670057	0.000637445	0.000666119	0.00020322	0.000601968	0.000671214	0.0011962	0.00106252	0.0033092
		-1.19849	0.00511231	0.000252537	0.000481093	0.000581221	0.000159032	0.00055459	0.000422459	0.00105944	0.00044041	0.00388098
		-1.18342	0.00573795	8.56707e-05	0.000351468	0.000505995	0.00014145	0.000500934	0.000252184	0.00091797	0.000149389	0.00408284
		-1.16834	0.00570591	0.000143433	0.000245145	0.000436261	0.000143231	0.000444498	0.000153638	0.000772314	0.000161922	0.0038358
		-1.15327	0.00505189	0.000363821	0.000160073	0.000370215	0.00015777	0.000390139	0.000115732	0.000627253	0.000402023	0.00319727
		-1.13819	0.00396846	0.000663322	9.50816e-05	0.000308193	0.000179618	0.000343077	0.000124787	0.000489972	0.000763966	0.00233916
		-1.12312	0.00274622	0.000954651	4.92507e-05	0.000251989	0.000204687	0.000307849	0.00016632	0.000368049	0.00113526	0.00149762
		-1.10804	0.00169353	0.00116413	2.13174e-05	0.000203923	0.00023019	0.000287403	0.000226637	0.000267645	0.00141919	0.000908056
		-1.09296	0.00105591	0.00124532	9.24258e-06	0.000165916	0.000254394	0.000282495	0.000294055	0.000192218	0.0015526	0.000741906
		-1.07789	0.000955428	0.00118638	1.00282e-05	0.000138789	0.00027628	0.000291504	0.000359612	0.000141912	0.00151564	0.00106124
		-1.06281	0.0013646	0.00100984	1.98119e-05	0.00012193	0.000295225	0.000310685	0.000417265	0.000113698	0.00133193	0.0018022
		-1.04774	0.00212038	0.000765319	3.42122e-05	0.000113414	0.000310771	0.000334828	0.000463605	0.000102167	0.00105957	0.00279101
		-1.03266	0.00297334	0.000516694	4.88484e-05	0.000110486	0.000322505	0.000358193	0.000497242	0.000100772	0.000775358	0.00378806
		-1.01759	0.00365847	0.000326803	5.99304e-05	0.000110281	0.000330048	0.000375548	0.000518016	0.000103269	0.000555599	0.00454873
		-1.00251	0.00396853	0.000242807	6.48018e-05	0.000110583	0.000333115	0.000383121	0.00052624	0.000105048	0.00045786	0.00488534
		-0.987437	0.00381083	0.000285397	6.23341e-05	0.000110404	0.000331578	0.000379289	0.000522135	0.000104101	0.000507454	0.00471464
		-0.972362	0.00323244	0.000444094	5.30964e-05	0.000110244	0.000325502	0.00036487	0.000505584	0.000101445	0.000691557	0.00407886
		-0.957286	0.0024074	0.000679625	3.92697e-05	0.000111964	0.000315126	0.000342982	0.000476255	0.000100904	0.000962185	0.00313504
		-0.942211	0.00158918	0.000932886	2.4321e-05	0.00011829	0.000300806	0.000318464	0.000434072	0.000108314	0.00124741	0.00211528
		-0.927136	0.0010408	0.0011386	1.24998e-05	0.000132099	0.000282946	0.000297003	0.000379926	0.000130281	0.00146842	0.00126802
		-0.91206	0.000960979	0.0012408	8.25084e-06	0.000155665	0.000261983	0.000284098	0.000316471	0.000172747	0.00155889	0.000794987
		-0.896985	0.00142588	0.00120678	1.56584e-05	0.000190068	0.000238464	0.000284072	0.000248823	0.000239651	0.0014823	0.000800014
		-0.88191	0.00236237	0.00103653	3.80328e-05	0.000234951	0.000213244	0.000299305	0.000184966	0.000331955	0.00124355	0.00126278
		-0.866834	0.0035608	0.000765411	7.77259e-05	0.000288699	0.000187779	0.000329833	0.000135729	0.000447276	0.000891991	0.00204451
		-0.851759	0.0047254	0.000459273	0.000136223	0.000349027	0.000164471	0.000373393	0.000114248	0.000580243	0.000514776	0.0029247
		-0.836683	0.0055503	0.000202671	0.000214496	0.000413858	0.000146956	0.000425887	0.000134904	0.00072357	0.000221491	0.00365994
		-0.821608	0.00580223	8.24051e-05	0.000313564	0.000482278	0.000140238	0.00048221	0.00021184	0.000869718	0.000122746	0.00405027
		-0.806533	0.00538874	0.000169487	0.000435117	0.000555325	0.000150578	0.000537267	0.000357207	0.00101288	0.000306821	0.00399609
		-0.791457	0.00439322	0.000503206	0.000582081	0.000636395	0.000185083	0.000587007	0.000579384	0.00115095	0.00081904	0.00353057
		-0.776382	0.00306603	0.0010806	0.000758941	0.000731108	0.000250999	0.000629291	0.000881403	0.00128701	0.00164823	0.00281847
		-0.761307	0.00177161	0.00185372	0.000971686	0.000846609	0.000354801	0.000664439	0.00125984	0.00143018	0.00272341	0.00212001
		-0.746231	0.000902613	0.00273563	0.0012273	0.000990387	0.000501203	0.000695351	0.00170434	0.00159527	0.00392206	0.00172779
		-0.731156	0.000781017	0.00361436	0.00153278	0.00116882	0.000692276	0.0007272	0.00219792	0.00180142	0.00508897	0.00189126
		-0.71608	0.00157046	0.0043724	0.00189377	0.00138576	0.000926846	0.000766732	0.00271807	0.00206952	0.00606276	0.00274743
		-0.701005	0.0032225	0.00490825	0.00231302	0.00164134	0.00120031	0.000821309	0.0032385	0.00241891	0.00670519	0.00427555
		-0.68593	0.00547239	0.00515593	0.0027888	0.00193148	0.00150494	0.000897844	0.00373146	0.00286353	0.00692807	0.00628823
		-0.670854	0.00788821	0.00509851	0.00331374	0.00224796	0.00183065	0.00100181	0.00417031	0.00340832	0.00671228	0.00846346
		-0.655779	0.00996476	0.00477294	0.0038742	0.00257931	0.00216614	0.00113646	0.00453205	0.00404622	0.0061149	0.0104115
		-0.640704	0.0112416	0.0042648	0.00445047	0.00291217	0.00250013	0.00130244	0.00479957	0.0047566	0.0052626	0.0117624
		-0.625628	0.0114176	0.00369371	0.00501797	0.00323309	0.00282256	0.00149771	0.00496326	0.00550523	0.00433165	0.0122536
		-0.610553	0.0104349	0.00319175	0.00554923	0.00353021	0.00312547	0.00171789	0.00502196	0.00624638	0.00351778	0.0117964
		-0.595477	0.0085079	0.00287885	0.00601668	0.00379463	0.00340342	0.00195691	0.00498297	0.00692668	0.00300099	0.0105047
		-0.580402	0.00608918	0.00283973	0.00639586	0.00402122	0.00365335	0.00220782	0.00486126	0.00749064	0.00291165	0.00867564
		-0.565327	0.00377534	0.00310691	0.00666847	0.00420859	0.00387399	0.00246362	0.00467793	0.00788717	0.00330432	0.00672688
		-0.550251	0.00217228	0.00365329	0.00682506	0.00435844	0.00406487	0.00271799	0.00445806	0.00807627	0.00414452	0.0051012
		-0.535176	0.00174991	0.00439602	0.00686667	0.00447423	0.00422531	0.00296579	0.00422833	0.00803502	0.00531153	0.00416172
		-0.520101	0.00272066	0.0052114	0.00680517	0.00455965	0.00435345	0.00320331	0.0040144	0.00776196	0.00661742	0.00410199
		-0.505025	0.00497249	0.00595837	0.00666219	0.00461712	0.00444585	0.00342814	0.00383864	0.00727913	0.00783952	0.00489386
		-0.48995	0.00807592	0.00650626	0.00646658	0.00464669	0.00449745	0.00363881	0.00371812	0.00663118	0.00876072	0.00628777
		-0.474874	0.0113681	0.00676163	0.00625068	0.00464559	0.00450225	0.00383424	0.0036632	0.00588151	0.00921064	0.00786831
		-0.459799	0.014099	0.00668891	0.00604589	0.00460853	0.00445441	0.00401305	0.00367672	0.00510564	0.00909972	0.00915441
		-0.444724	0.0156079	0.00632041	0.00587822	0.00452873	0.00434961	0.00417297	0.00375386	0.00438255	0.00843967	0.00972197
		-0.429648	0.0154908	0.00575316	0.00576428	0.00439948	0.00418643	0.00431034	0.0038827	0.00378495	0.00734568	0.00931991
		-0.414573	0.013717	0.00513249	0.00570851	0.0042158	0.00396729	0.00441992	0.00404527	0.00336973	0.0060191	0.00794997
		-0.399497	0.0106629	0.00462475	0.00570211	0.00397614	0.0036989	0.00449492	0.00421913	0.00316997	0.00471285	0.0058876
		-0.384422	0.00704912	0.00438382	0.00572377	0.00368336	0.00339193	0.0045274	0.00437927	0.00318967	0.00368521	0.0036338
		-0.369347	0.00378776	0.00451759	0.00574241	0.00334517	0.0030599	0.00450897	0.00450025	0.00340212	0.00314998	0.001804
		-0.354271	0.00176954	0.00506087	0.00572143	0.00297367	0.00271766	0.00443169	0.00455841	0.00375242	0.00323251	0.000976033
		-0.339196	0.00163714	0.00596078	0.00562411	0.00258414	0.00237948	0.00428917	0.00453409	0.00416408	0.00393988	0.00153145
		-0.324121	0.00359858	0.00707823	0.00541931	0.00219331	0.00205731	0.00407766	0.00441355	0.00454908	0.00515222	0.00352958
		-0.309045	0.00733018	0.00820688	0.00508674	0.00181745	0.00175951	0.00379706	0.00419071	0.00482022	0.0066379	0.00664996
		-0.29397	0.0120029	0.00910748	0.0046211	0.0014705	0.00149033	0.00345169	0.00386823	0.00490423	0.00809162	0.0102266
		-0.278894	0.0164407	0.00955263	0.00403439	0.00116277	0.00125022	0.0030508	0.00345811	0.00475385	0.00918995	0.0133788
		-0.263819	0.0193901	0.00937488	0.00335612	0.000900222	0.00103704	0.0026085	0.00298148	0.00435726	0.00965538	0.0152208
		-0.248744	0.0198532	0.00850954	0.00263128	0.000684533	0.000847728	0.00214339	0.00246761	0.00374321	0.00931785	0.0151131
		-0.233668	0.0174171	0.00702417	0.00191623	0.000513794	0.000680292	0.0016775	0.00195202	0.00298096	0.00816231	0.0129039
		-0.218593	0.0125053	0.00512831	0.00127317	0.000383706	0.000535451	0.00123488	0.00147394	0.00217473	0.00635286	0.00910527
		-0.203518	0.00648555	0.00315971	0.000763554	0.000288927	0.000417669	0.000839812	0.00107306	0.00145286	0.00422709	0.0049547
		-0.188442	0.00159268	0.00154736	0.000441476	0.000224308	0.000335197	0.000514729	0.000785933	0.000953002	0.00225931	0.00233343
		-0.173367	0.000656734	0.000755164	0.000347672	0.000185743	0.000299042	0.000278142	0.000642352	0.000804827	0.000996556	0.00353631
		-0.158291	0.0066671	0.00121382	0.0005048	0.000170502	0.000320963	0.000142733	0.000662028	0.00111255	0.000975919	0.0109192
		-0.143216	0.0222376	0.00325071	0.000914539	0.000177012	0.000410831	0.00011384	0.000851965	0.00193939	0.00263567	0.0264763
		-0.128141	0.0490635	0.00702875	0.00155676	0.000204206	0.000573822	0.000188538	0.00120489	0.0032961	0.00623414	0.0514179
		-0.113065	0.0874702	0.0125041	0.00239082	0.000250652	0.00080803	0.000355463	0.00169898	0.00513531	0.01179	0.0858268
		-0.0979899	0.136145	0.0194103	0.00335882	0.000313707	0.001103	0.000595469	0.00229903	0.00735257	0.0190546	0.128462
		-0.0829146	0.192117	0.0272738	0.00439038	0.000388962	0.0014396	0.000883093	0.00295905	0.00979432	0.0275227	0.176762
		-0.0678392	0.251002	0.0354578	0.00540857	0.000470132	0.00179129	0.00118873	0.00362604	0.0122721	0.0364815	0.227051
		-0.0527638	0.307502	0.0432333	0.0063363	0.000549472	0.0021269	0.00148131	0.00424475	0.0145813	0.0450928	0.274953
		-0.0376884	0.356077	0.0498639	0.00710273	0.000618643	0.00241427	0.00173127	0.00476271	0.0165227	0.0524967	0.315927
		-0.0226131	0.391694	0.0546965	0.00764902	0.000669867	0.00262438	0.00191338	0.00513534	0.0179239	0.0579226	0.345869
		-0.00753769	0.410532	0.0572432	0.00793311	0.000697122	0.00273534	0.00200927	0.00533019	0.0186581	0.0607909	0.361676
		0.00753769	0.410532	0.0572432	0.00793311	0.000697122	0.00273534	0.00200927	0.00533019	0.0186581	0.0607909	0.361676
		0.0226131	0.391694	0.0546965	0.00764902	0.000669867	0.00262438	0.00191338	0.00513534	0.0179239	0.0579226	0.345869
		0.0376884	0.356077	0.0498639	0.00710273	0.000618643	0.00241427	0.00173127	0.00476271	0.0165227	0.0524967	0.315927
		0.0527638	0.307502	0.0432333	0.0063363	0.000549472	0.0021269	0.00148131	0.00424475	0.0145813	0.0450928	0.274953
		0.0678392	0.251002	0.0354578	0.00540857	0.000470132	0.00179129	0.00118873	0.00362604	0.0122721	0.0364815	0.227051
		0.0829146	0.192117	0.0272738	0.00439038	0.000388962	0.0014396	0.000883093	0.00295905	0.00979432	0.0275227	0.176762
		0.0979899	0.136145	0.0194103	0.00335882	0.000313707	0.001103	0.000595469	0.00229903	0.00735257	0.0190546	0.128462
		0.113065	0.0874702	0.0125041	0.00239082	0.000250652	0.00080803	0.000355463	0.00169898	0.00513531	0.01179	0.0858268
		0.128141	0.0490635	0.00702875	0.00155676	0.000204206	0.000573822	0.000188538	0.00120489	0.0032961	0.00623414	0.0514179
		0.143216	0.0222376	0.00325071	0.000914539	0.000177012	0.000410831	0.00011384	0.000851965	0.00193939	0.00263567	0.0264763
		0.158291	0.0066671	0.00121382	0.0005048	0.000170502	0.000320963	0.000142733	0.000662028	0.00111255	0.000975919	0.0109192
		0.173367	0.000656734	0.000755164	0.000347672	0.000185743	0.000299042	0.000278142	0.000642352	0.000804827	0.000996556	0.00353631
		0.188442	0.00159268	0.00154736	0.000441476	0.000224308	0.000335197	0.000514729	0.000785933	0.000953002	0.00225931	0.00233343
		0.203518	0.00648555	0.00315971	0.000763554	0.000288927	0.000417669	0.000839812	0.00107306	0.00145286	0.00422709	0.0049547
		0.218593	0.0125053	0.00512831	0.00127317	0.000383706	0.000535451	0.00123488	0.00147394	0.00217473	0.00635286	0.00910527
		0.233668	0.0174171	0.00702417	0.00191623	0.000513794	0.000680292	0.0016775	0.00195202	0.00298096	0.00816231	0.0129039
		0.248744	0.0198532	0.00850954	0.00263128	0.000684533	0.000847728	0.00214339	0.00246761	0.00374321	0.00931785	0.0151131
		0.263819	0.0193901	0.00937488	0.00335612	0.000900222	0.00103704	0.0026085	0.00298148	0.00435726	0.00965538	0.0152208
		0.278894	0.0164407	0.00955263	0.00403439	0.00116277	0.00125022	0.0030508	0.00345811	0.00475385	0.00918995	0.0133788
		0.29397	0.0120029	0.00910748	0.0046211	0.0014705	0.00149033	0.00345169	0.00386823	0.00490423	0.00809162	0.0102266
		0.309045	0.00733018	0.00820688	0.00508674	0.00181745	0.00175951	0.00379706	0.00419071	0.00482022	0.0066379	0.00664996
		0.324121	0.00359858	0.00707823	0.00541931	0.00219331	0.00205731	0.00407766	0.00441355	0.00454908	0.00515222	0.00352958
		0.339196	0.00163714	0.00596078	0.00562411	0.00258414	0.00237948	0.00428917	0.00453409	0.00416408	0.00393988	0.00153145
		0.354271	0.00176954	0.00506087	0.00572143	0.00297367	0.00271766	0.00443169	0.00455841	0.00375242	0.00323251	0.000976033
		0.369347	0.00378776	0.00451759	0.00574241	0.00334517	0.0030599	0.00450897	0.00450025	0.00340212	0.00314998	0.001804
		0.384422	0.00704912	0.00438382	0.00572377	0.00368336	0.00339193	0.0045274	0.00437927	0.00318967	0.00368521	0.0036338
		0.399497	0.0106629	0.00462475	0.00570211	0.00397614	0.0036989	0.00449492	0.00421913	0.00316997	0.00471285	0.0058876
		0.414573	0.013717	0.00513249	0.00570851	0.0042158	0.00396729	0.00441992	0.00404527	0.00336973	0.0060191	0.00794997
		0.429648	0.0154908	0.00575316	0.00576428	0.00439948	0.00418643	0.00431034	0.0038827	0.00378495	0.00734568	0.00931991
		0.444724	0.0156079	0.00632041	0.00587822	0.00452873	0.00434961	0.00417297	0.00375386	0.00438255	0.00843967	0.00972197
		0.459799	0.014099	0.00668891	0.00604589	0.00460853	0.00445441	0.00401305	0.00367672	0.00510564	0.00909972	0.00915441
		0.474874	0.0113681	0.00676163	0.00625068	0.00464559	0.00450225	0.00383424	0.0036632	0.00588151	0.00921064	0.00786831
		0.48995	0.00807592	0.00650626	0.00646658	0.00464669	0.00449745	0.00363881	0.00371812	0.00663118	0.00876072	0.00628777
		0.505025	0.00497249	0.00595837	0.00666219	0.00461712	0.00444585	0.00342814	0.00383864	0.00727913	0.00783952	0.00489386
		0.520101	0.00272066	0.0052114	0.00680517	0.00455965	0.00435345	0.00320331	0.0040144	0.00776196	0.00661742	0.00410199
		0.535176	0.00174991	0.00439602	0.00686667	0.00447423	0.00422531	0.00296579	0.00422833	0.00803502	0.00531153	0.00416172
		0.550251	0.00217228	0.00365329	0.00682506	0.00435844	0.00406487	0.00271799	0.00445806	0.00807627	0.00414452	0.0051012
		0.565327	0.00377534	0.00310691	0.00666847	0.00420859	0.00387399	0.00246362	0.00467793	0.00788717	0.00330432	0.00672688
		0.580402	0.00608918	0.00283973	0.00639586	0.00402122	0.00365335	0.00220782	0.00486126	0.00749064	0.00291165	0.00867564
		0.595477	0.0085079	0.00287885	0.00601668	0.00379463	0.00340342	0.00195691	0.00498297	0.00692668	0.00300099	0.0105047
		0.610553	0.0104349	0.00319175	0.00554923	0.00353021	0.00312547	0.00171789	0.00502196	0.00624638	0.00351778	0.0117964
		0.625628	0.0114176	0.00369371	0.00501797	0.00323309	0.00282256	0.00149771	0.00496326	0.00550523	0.00433165	0.0122536
		0.640704	0.0112416	0.0042648	0.00445047	0.00291217	0.00250013	0.00130244	0.00479957	0.0047566	0.0052626	0.0117624
		0.655779	0.00996476	0.00477294	0.0038742	0.00257931	0.00216614	0.00113646	0.00453205	0.00404622	0.0061149	0.0104115
		0.670854	0.00788821	0.00509851	0.00331374	0.00224796	0.00183065	0.00100181	0.00417031	0.00340832	0.00671228	0.00846346
		0.68593	0.00547239	0.00515593	0.0027888	0.00193148	0.00150494	0.000897844	0.00373146	0.00286353	0.00692807	0.00628823
		0.701005	0.0032225	0.00490825	0.00231302	0.00164134	0.00120031	0.000821309	0.0032385	0.00241891	0.00670519	0.00427555
		0.71608	0.00157046	0.0043724	0.00189377	0.00138576	0.000926846	0.000766732	0.00271807	0.00206952	0.00606276	0.00274743
		0.731156	0.000781017	0.00361436	0.00153278	0.00116882	0.000692276	0.0007272	0.00219792	0.00180142	0.00508897	0.00189126
		0.746231	0.000902613	0.00273563	0.0012273	0.000990387	0.000501203	0.000695351	0.00170434	0.00159527	0.00392206	0.00172779
		0.761307	0.00177161	0.00185372	0.000971686	0.000846609	0.000354801	0.000664439	0.00125984	0.00143018	0.00272341	0.00212001
		0.776382	0.00306603	0.0010806	0.000758941	0.000731108	0.000250999	0.000629291	0.000881403	0.00128701	0.00164823	0.00281847
		0.791457	0.00439322	0.000503206	0.000582081	0.000636395	0.000185083	0.000587007	0.000579384	0.00115095	0.00081904	0.00353057
		0.806533	0.00538874	0.000169487	0.000435117	0.000555325	0.000150578	0.000537267	0.000357207	0.00101288	0.000306821	0.00399609
		0.821608	0.00580223	8.24051e-05	0.000313564	0.000482278	0.000140238	0.00048221	0.00021184	0.000869718	0.000122746	0.00405027
		0.836683	0.0055503	0.000202671	0.000214496	0.000413858	0.000146956	0.000425887	0.000134904	0.00072357	0.000221491	0.00365994
		0.851759	0.0047254	0.000459273	0.000136223	0.000349027	0.000164471	0.000373393	0.000114248	0.000580243	0.000514776	0.0029247
		0.866834	0.0035608	0.000765411	7.77259e-05	0.000288699	0.000187779	0.000329833	0.000135729	0.000447276	0.000891991	0.00204451
		0.88191	0.00236237	0.00103653	3.80328e-05	0.000234951	0.000213244	0.000299305	0.000184966	0.000331955	0.00124355	0.00126278
		0.896985	0.00142588	0.00120678	1.56584e-05	0.000190068	0.000238464	0.000284072	0.000248823	0.000239651	0.0014823	0.000800014
		0.91206	0.000960979	0.0012408	8.25084e-06	0.000155665	0.000261983	0.000284098	0.000316471	0.000172747	0.00155889	0.000794987
		0.927136	0.0010408	0.0011386	1.24998e-05	0.000132099	0.000282946	0.000297003	0.000379926	0.000130281	0.00146842	0.00126802
		0.942211	0.00158918	0.000932886	2.4321e-05	0.00011829	0.000300806	0.000318464	0.000434072	0.000108314	0.00124741	0.00211528
		0.957286	0.0024074	0.000679625	3.92697e-05	0.000111964	0.000315126	0.000342982	0.000476255	0.000100904	0.000962185	0.00313504
		0.972362	0.00323244	0.000444094	5.30964e-05	0.000110244	0.000325502	0.00036487	0.000505584	0.000101445	0.000691557	0.00407886
		0.987437	0.00381083	0.000285397	6.23341e-05	0.000110404	0.000331578	0.000379289	0.000522135	0.000104101	0.000507454	0.00471464
		1.00251	0.00396853	0.000242807	6.48018e-05	0.000110583	0.000333115	0.000383121	0.00052624	0.000105048	0.00045786	0.00488534
		1.01759	0.00365847	0.000326803	5.99304e-05	0.000110281	0.000330048	0.000375548	0.000518016	0.000103269	0.000555599	0.00454873
		1.03266	0.00297334	0.000516694	4.88484e-05	0.000110486	0.000322505	0.000358193	0.000497242	0.000100772	0.000775358	0.00378806
		1.04774	0.00212038	0.000765319	3.42122e-05	0.000113414	0.000310771	0.000334828	0.000463605	0.000102167	0.00105957	0.00279101
		1.06281	0.0013646	0.00100984	1.98119e-05	0.00012193	0.000295225	0.000310685	0.000417265	0.000113698	0.00133193	0.0018022
		1.07789	0.000955428	0.00118638	1.00282e-05	0.000138789	0.00027628	0.000291504	0.000359612	0.000141912	0.00151564	0.00106124
		1.09296	0.00105591	0.00124532	9.24258e-06	0.000165916	0.000254394	0.000282495	0.000294055	0.000192218	0.0015526	0.000741906
		1.10804	0.00169353	0.00116413	2.13174e-05	0.000203923	0.00023019	0.000287403	0.000226637	0.000267645	0.00141919	0.000908056
		1.12312	0.00274622	0.000954651	4.92507e-05	0.000251989	0.000204687	0.000307849	0.00016632	0.000368049	0.00113526	0.00149762
		1.13819	0.00396846	0.000663322	9.50816e-05	0.000308193	0.000179618	0.000343077	0.000124787	0.000489972	0.000763966	0.00233916
		1.15327	0.00505189	0.000363821	0.000160073	0.000370215	0.00015777	0.000390139	0.000115732	0.000627253	0.000402023	0.00319727
		1.16834	0.00570591	0.000143433	0.000245145	0.000436261	0.000143231	0.000444498	0.000153638	0.000772314	0.000161922	0.0038358
		1.18342	0.00573795	8.56707e-05	0.000351468	0.000505995	0.00014145	0.000500934	0.000252184	0.00091797	0.000149389	0.00408284
		1.19849	0.00511231	0.000252537	0.000481093	0.000581221	0.000159032	0.00055459	0.000422459	0.00105944	0.00044041	0.00388098
		1.21357	0.00397131	0.000670057	0.000637445	0.000666119	0.00020322	0.000601968	0.000671214	0.0011962	0.00106252	0.0033092
		1.22864	0.00261116	0.00132015	0.000825537	0.000766923	0.000281112	0.000641709	0.000999425	0.00133332	0.00198442	0.00256964
		1.24372	0.00141638	0.00214078	0.00105177	0.000891041	0.000398704	0.000674999	0.00140137	0.0014819	0.00311646	0.00194131
		1.25879	0.000766997	0.00303479	0.00132326	0.00104576	0.000559918	0.000705554	0.00186442	0.0016584	0.00432268	0.00171089
		1.27387	0.000940693	0.003886	0.00164673	0.00123677	0.000765791	0.000739162	0.00236959	0.00188288	0.00544261	0.0020972
		1.28894	0.00203417	0.00457986	0.00202703	0.00146677	0.001014	0.000782892	0.00289288	0.00217612	0.00631933	0.00318811
		1.30402	0.00392467	0.00502477	0.00246557	0.00173454	0.00129885	0.000844073	0.00340723	0.00255608	0.00682859	0.00490625
		1.3191	0.00628375	0.00516997	0.00295887	0.00203456	0.00161171	0.000929239	0.00388499	0.00303408	0.00690363	0.00701389
		1.33417	0.00864293	0.00501645	0.00349747	0.0023574	0.00194197	0.00104319	0.00430044	0.00361134	0.00655059	0.00915762
		1.34925	0.0104984	0.00461845	0.00406566	0.00269077	0.00227817	0.00118836	0.00463234	0.00427638	0.00585119	0.0109441
		1.36432	0.011431	0.00407493	0.00464194	0.00302111	0.00260934	0.00136445	0.0048659	0.00500394	0.00495143	0.0120301
		1.3794	0.0112138	0.0035123	0.00520047	0.00333529	0.00292602	0.0015686	0.0049943	0.00575564	0.00403779	0.0122051
		1.39447	0.00987938	0.00306134	0.00571344	0.00362232	0.00322109	0.0017958	0.00501922	0.00648266	0.00330475	0.0114472
		1.40955	0.00772862	0.00283259	0.00615394	0.00387451	0.00348993	0.00203958	0.00495065	0.00713027	0.00291927	0.00993572
		1.42462	0.0052751	0.00289485	0.00649924	0.004088	0.00373018	0.00229288	0.00480582	0.00764369	0.00298881	0.00801699
		1.4397	0.00313467	0.00326106	0.00673373	0.00426256	0.00394094	0.00254885	0.00460739	0.00797479	0.00353896	0.00612854
		1.45477	0.00188358	0.00388452	0.00685134	0.00440063	0.00412179	0.00280153	0.00438127	0.00808866	0.00450537	0.00469805
		1.46985	0.00191728	0.00466661	0.00685674	0.00450592	0.00427174	0.00304625	0.00415407	0.00796915	0.00574204	0.00404065
		1.48492	0.0033441	0.00547493	0.00676526	0.00458186	0.00438845	0.00327975	0.0039506	0.00762256	0.00704534	0.0042794
		1.5	0.00594146	0.00616874	0.00660127	0.00463016	0.00446787	0.00349999	0.00379167	0.0070787	0.00818977	0.00530951

## Sheet: Fig. 2b (lower panel)
Fig. 2b (lower panel): function g(x,ω)
			Position x
		Frequency 𝜔/𝜋	1	2	3	4	5	6	7	8	9	10
		-1.5	0.00490604	0.00873956	0.00550983	0.00414588	0.00444277	0.00422361	0.00595558	0.00510914	0.0119245	0.00558912
		-1.48492	0.00708576	0.00890753	0.00560171	0.00398569	0.00456789	0.00463501	0.00573523	0.00467998	0.0117588	0.0080066
		-1.46985	0.00935242	0.00866306	0.00564761	0.00383049	0.00468912	0.00498688	0.00548427	0.00419537	0.010997	0.0103526
		-1.45477	0.0110861	0.00799025	0.00564707	0.00368127	0.00480251	0.00525886	0.00521342	0.00372199	0.00969571	0.0120216
		-1.4397	0.0117774	0.0069546	0.00560178	0.00353514	0.00490153	0.00543469	0.00493291	0.0033281	0.00799743	0.0125425
		-1.42462	0.0111664	0.00569589	0.00551463	0.00338709	0.0049769	0.00550372	0.00465151	0.00307424	0.00611303	0.0117072
		-1.40955	0.00932838	0.00440602	0.00538879	0.00323185	0.00501706	0.00546183	0.00437563	0.0030044	0.00429221	0.00964387
		-1.39447	0.00668069	0.00329534	0.00522673	0.0030655	0.00500911	0.0053117	0.00410886	0.00313867	0.0027847	0.0068117
		-1.3794	0.00390296	0.00255308	0.00502963	0.00288653	0.00494035	0.00506244	0.00385183	0.00346879	0.00179885	0.00391347
		-1.36432	0.00178306	0.00230924	0.00479711	0.0026961	0.00480003	0.00472855	0.00360264	0.00395733	0.00146416	0.00173847
		-1.34925	0.00102048	0.00260521	0.00452755	0.00249748	0.0045812	0.0043285	0.00335755	0.00454089	0.00180502	0.000968716
		-1.33417	0.00203198	0.00337939	0.00421883	0.00229504	0.00428243	0.00388291	0.0031121	0.00513726	0.00273076	0.00199226
		-1.3191	0.00480851	0.0044718	0.00386956	0.00209289	0.00390879	0.00341278	0.0028622	0.00565558	0.00404532	0.00477025
		-1.30402	0.00886473	0.00564812	0.0034806	0.00189379	0.00347225	0.00293787	0.00260525	0.00600852	0.00547623	0.00879664
		-1.28894	0.0133055	0.00664042	0.0030565	0.00169847	0.002991	0.00247542	0.00234097	0.00612477	0.00671955	0.013172
		-1.27387	0.0170086	0.00719828	0.00260682	0.00150573	0.002488	0.00203934	0.00207181	0.00596013	0.00749419	0.0167889
		-1.25879	0.0188964	0.00714205	0.00214691	0.00131328	0.00198873	0.00163996	0.00180289	0.00550571	0.00759716	0.0186004
		-1.24372	0.0182457	0.00640848	0.00169795	0.00111908	0.00151851	0.00128415	0.00154156	0.0047918	0.00695009	0.0179221
		-1.22864	0.0149706	0.00508029	0.00128608	0.000923013	0.00109976	0.00097584	0.00129648	0.00388679	0.00562871	0.0147035
		-1.21357	0.00981105	0.00339264	0.000940712	0.000728272	0.000749691	0.000716654	0.00107657	0.00289089	0.00386859	0.00970485
		-1.19849	0.0043731	0.00171372	0.0006919	0.000542184	0.000478565	0.000506622	0.000889823	0.0019254	0.00204442	0.00452851
		-1.18342	0.000991606	0.000500188	0.000567215	0.000376067	0.000289006	0.000344701	0.000742337	0.00111858	0.000624085	0.00147697
		-1.16834	0.00241867	0.000233107	0.000588323	0.00024403	0.000176307	0.000229097	0.000637529	0.000589818	0.000102892	0.00324392
		-1.15327	0.0113779	0.00134302	0.000767752	0.000160834	0.000129686	0.000157338	0.000575774	0.00043421	0.000927239	0.0124774
		-1.13819	0.0300543	0.00413565	0.00110627	0.00013914	0.000134273	0.00012613	0.00055441	0.000709425	0.00341888	0.0312836
		-1.12312	0.0596082	0.00872989	0.00159131	0.000186656	0.000173456	0.000131103	0.000568105	0.00142665	0.00771179	0.0607576
		-1.10804	0.0998067	0.0150187	0.00219668	0.000303768	0.000231192	0.000166574	0.0006095	0.00254691	0.0137122	0.100629
		-1.09296	0.148848	0.0226605	0.00288382	0.000482182	0.000293923	0.000225439	0.000669993	0.00398339	0.0210891	0.149101
		-1.07789	0.203431	0.0311033	0.00360448	0.000704954	0.000351795	0.000299301	0.000740565	0.00560966	0.029299	0.202915
		-1.06281	0.259069	0.0396416	0.00430472	0.00094803	0.000399065	0.000378878	0.00081252	0.00727281	0.0376416	0.257671
		-1.04774	0.310621	0.0474963	0.00492973	0.00118313	0.000433702	0.000454665	0.00087809	0.00881024	0.0453411	0.308341
		-1.03266	0.352958	0.0539095	0.00542898	0.00138158	0.000456365	0.000517783	0.00093086	0.0100678	0.0516411	0.349915
		-1.01759	0.381663	0.0582399	0.00576123	0.0015184	0.000469051	0.00056088	0.000966037	0.0109173	0.0559008	0.378087
		-1.00251	0.393653	0.0600445	0.00589865	0.00157603	0.000473749	0.000578936	0.000980582	0.0112713	0.0576772	0.38985
		-0.987437	0.387621	0.0591369	0.00582961	0.001547	0.000471429	0.000569849	0.000973275	0.0110933	0.0567837	0.383932
		-0.972362	0.364226	0.055611	0.00555997	0.00143509	0.000461592	0.000534676	0.000944728	0.0104016	0.0533143	0.360975
		-0.957286	0.325996	0.0498291	0.00511239	0.00125471	0.000442502	0.000477515	0.000897374	0.00926754	0.0476315	0.323443
		-0.942211	0.276967	0.0423746	0.00452405	0.00102873	0.000412025	0.000405021	0.000835434	0.00780722	0.0403182	0.275269
		-0.927136	0.222106	0.0339767	0.0038429	0.000785067	0.000368898	0.000325664	0.000764804	0.00616795	0.0321028	0.221304
		-0.91206	0.166629	0.0254181	0.0031229	0.000552575	0.000314121	0.000248839	0.00069284	0.00451155	0.0237653	0.166643
		-0.896985	0.115306	0.017439	0.00241886	0.000357095	0.000252118	0.000183987	0.000627986	0.00299614	0.0160411	0.115964
		-0.88191	0.0718812	0.01065	0.0017814	0.000218185	0.000191376	0.00013986	0.000579233	0.00175864	0.00953375	0.0729499
		-0.866834	0.0386772	0.0054673	0.00125269	0.0001471	0.000144315	0.000124019	0.000555408	0.000900277	0.00464942	0.0399057
		-0.851759	0.0164411	0.00207673	0.000863254	0.00014626	0.000126333	0.000142621	0.000564379	0.00047651	0.00156155	0.0176036
		-0.836683	0.00444424	0.000431742	0.000630241	0.000210174	0.000154096	0.00020045	0.000612232	0.000492761	0.000209032	0.00537217
		-0.821608	0.000793129	0.000282959	0.000557217	0.000327527	0.000243324	0.000301127	0.000702576	0.000906096	0.000326644	0.00139418
		-0.806533	0.0028863	0.00123355	0.000635322	0.000483936	0.000406405	0.000447377	0.00083607	0.0016326	0.0015015	0.0031465
		-0.791457	0.00792673	0.00281076	0.0008456	0.000664797	0.000650256	0.000641216	0.00101028	0.00255934	0.0032459	0.00789755
		-0.776382	0.0133981	0.00454191	0.00116207	0.000857678	0.00097478	0.000883957	0.00121996	0.00355924	0.00507477	0.0131726
		-0.761307	0.0174272	0.00602327	0.00155513	0.00105386	0.00137223	0.00117598	0.00145761	0.00450699	0.00657612	0.0171116
		-0.746231	0.0189812	0.00697187	0.00199484	0.0012488	0.00182757	0.00151627	0.00171453	0.00529394	0.0074644	0.0186687
		-0.731156	0.0178855	0.00725366	0.00245373	0.00144167	0.00231989	0.00190173	0.00198181	0.00584017	0.00760995	0.0176374
		-0.71608	0.0146789	0.00688546	0.00290881	0.00163404	0.00282452	0.00232654	0.00225159	0.00610232	0.00704197	0.0145177
		-0.701005	0.0103553	0.00601258	0.00334278	0.00182828	0.00331574	0.00278158	0.00251791	0.0060764	0.00592641	0.010269
		-0.68593	0.00605546	0.00486758	0.00374419	0.0020261	0.00376948	0.0032541	0.0027774	0.00579557	0.00452423	0.00601133
		-0.670854	0.00277566	0.00371854	0.00410693	0.00222745	0.00416575	0.00372791	0.00302946	0.00532322	0.00313801	0.0027389
		-0.655779	0.00115126	0.00281616	0.00442909	0.00243021	0.00449039	0.00418398	0.003276	0.00474268	0.00205633	0.00110293
		-0.640704	0.00134997	0.0023488	0.00471148	0.0026306	0.004736	0.00460156	0.0035207	0.00414505	0.00150484	0.00129894
		-0.625628	0.0030849	0.00241234	0.00495612	0.0028242	0.00490197	0.0049597	0.00376805	0.00361668	0.00161139	0.00307031
		-0.610553	0.00573076	0.00299901	0.00516491	0.00300724	0.00499354	0.00523901	0.00402214	0.00322821	0.00238979	0.00581398
		-0.595477	0.00850641	0.00400572	0.0053387	0.00317776	0.0050204	0.00542349	0.00428561	0.00302628	0.00374336	0.00875427
		-0.580402	0.0106761	0.00525902	0.00547684	0.00333638	0.00499482	0.00550209	0.0045587	0.00302898	0.0054863	0.0111395
		-0.565327	0.011722	0.00655113	0.00557722	0.00348628	0.00492982	0.00546991	0.00483884	0.00322533	0.0073781	0.0124157
		-0.550251	0.0114514	0.00767982	0.00563682	0.00363244	0.00483752	0.0053288	0.00512052	0.00357862	0.00916449	0.0123395
		-0.535176	0.0100184	0.00848482	0.00565254	0.00378017	0.00472805	0.00508732	0.00539567	0.0040329	0.0106178	0.0110116
		-0.520101	0.00786281	0.0088743	0.00562219	0.00393326	0.00460888	0.00475999	0.00565445	0.00452144	0.0115702	0.00882758
		-0.505025	0.00558492	0.0088372	0.00554543	0.00409218	0.00448477	0.00436598	0.00588618	0.00497604	0.0119354	0.00636453
		-0.48995	0.00379084	0.00844	0.0054245	0.00425274	0.00435811	0.00392743	0.0060804	0.00533574	0.0117156	0.00423386
		-0.474874	0.00294501	0.00780931	0.00526458	0.00440551	0.00422954	0.00346744	0.0062278	0.00555387	0.0109944	0.00293571
		-0.459799	0.00326447	0.00710413	0.00507367	0.00453639	0.00409861	0.00300819	0.00632102	0.00560268	0.00991701	0.00274841
		-0.444724	0.0046769	0.00648358	0.00486197	0.00462812	0.00396437	0.0025692	0.00635503	0.00547502	0.0086633	0.00367578
		-0.429648	0.00684869	0.00607609	0.00464093	0.00466263	0.00382572	0.002166	0.00632728	0.00518325	0.00741703	0.00546074
		-0.414573	0.00927288	0.00595582	0.00442188	0.00462384	0.00368158	0.00180932	0.00623755	0.00475575	0.00633773	0.00765803
		-0.399497	0.0113936	0.00613019	0.00421463	0.00450041	0.00353083	0.00150476	0.00608759	0.00423169	0.00553869	0.00974591
		-0.384422	0.012736	0.00654068	0.00402614	0.0042879	0.00337207	0.00125306	0.00588076	0.00365513	0.00507441	0.0112488
		-0.369347	0.0130117	0.00707586	0.00385944	0.00398996	0.00320354	0.00105074	0.00562154	0.00306908	0.00493835	0.0118425
		-0.354271	0.012176	0.00759411	0.00371311	0.0036184	0.003023	0.000891171	0.00531529	0.00251061	0.00507053	0.0114179
		-0.339196	0.0104258	0.0079512	0.00358134	0.00319202	0.00282795	0.000765699	0.00496813	0.00200741	0.00537276	0.0100928
		-0.324121	0.00814215	0.00802764	0.00345458	0.00273444	0.00261605	0.000664967	0.00458684	0.0015761	0.00572821	0.00816954
		-0.309045	0.00579267	0.00775069	0.00332091	0.00227134	0.00238566	0.00058009	0.00417899	0.00122239	0.00602194	0.00605441
		-0.29397	0.00381939	0.0071071	0.0031677	0.00182756	0.00213663	0.000503674	0.00375306	0.000942713	0.00615891	0.00415715
		-0.278894	0.00253839	0.00614464	0.00298371	0.00142454	0.00187092	0.000430577	0.00331837	0.000726956	0.00607693	0.00279704
		-0.263819	0.00207496	0.00496255	0.00276092	0.0010784	0.00159308	0.000358357	0.00288505	0.000561674	0.00575309	0.00213637
		-0.248744	0.00234776	0.00369299	0.00249621	0.000799107	0.00131045	0.000287392	0.0024637	0.000433229	0.00520337	0.00215567
		-0.233668	0.00310377	0.00247732	0.00219237	0.000590476	0.00103289	0.000220666	0.00206489	0.00033037	0.0044763	0.00267421
		-0.218593	0.00399327	0.00144167	0.0018583	0.000451072	0.000772145	0.00016325	0.00169859	0.000245911	0.0036424	0.00340823
		-0.203518	0.00466518	0.000676454	0.00150841	0.000375624	0.000540794	0.00012154	0.00137344	0.000177351	0.00278167	0.00405087
		-0.188442	0.00485859	0.000223282	0.00116111	0.000356618	0.00035097	0.00010232	0.00109612	0.000126455	0.00197115	0.00435295
		-0.173367	0.00446812	7.14247e-05	0.000836722	0.00038573	0.000212965	0.000111739	0.000870798	9.80078e-05	0.0012747	0.00418487
		-0.158291	0.00356775	0.000164004	0.000554866	0.000454827	0.000133932	0.000154322	0.000698805	9.80227e-05	0.000736086	0.00356491
		-0.143216	0.00238808	0.000412263	0.000331932	0.000556425	0.000116848	0.000232113	0.00057857	0.00013179	0.000376043	0.00264829
		-0.128141	0.00125384	0.000714793	0.000178788	0.00068362	0.000159887	0.000344065	0.000505801	0.000202102	0.000192997	0.00168111
		-0.113065	0.000497655	0.000977794	9.91859e-05	0.000829657	0.000256296	0.000485752	0.000473907	0.000307966	0.000166788	0.000931868
		-0.0979899	0.000371974	0.00113238	8.90845e-05	0.000987363	0.000394808	0.000649472	0.00047461	0.000443988	0.00026419	0.000618556
		-0.0829146	0.000981123	0.00114573	0.000137035	0.0011487	0.000560552	0.000824739	0.000498654	0.000600519	0.000445035	0.000849886
		-0.0678392	0.00225021	0.00102411	0.000225596	0.00130467	0.000736368	0.000999138	0.000536549	0.000764524	0.000667877	0.00159541
		-0.0527638	0.00393861	0.000807677	0.000333618	0.00144557	0.000904386	0.00115945	0.000579275	0.000921011	0.000894471	0.00269174
		-0.0376884	0.00569462	0.000558346	0.000439081	0.00156179	0.0010477	0.00129296	0.000618888	0.00105482	0.00109274	0.00388285
		-0.0226131	0.00713797	0.000343698	0.000522093	0.00164475	0.00115199	0.00138873	0.000649016	0.00115252	0.00123834	0.00488418
		-0.00753769	0.0079501	0.000220332	0.000567636	0.00168797	0.00120687	0.00143873	0.000665219	0.00120405	0.00131514	0.00545396
		0.00753769	0.0079501	0.000220332	0.000567636	0.00168797	0.00120687	0.00143873	0.000665219	0.00120405	0.00131514	0.00545396
		0.0226131	0.00713797	0.000343698	0.000522093	0.00164475	0.00115199	0.00138873	0.000649016	0.00115252	0.00123834	0.00488418
		0.0376884	0.00569462	0.000558346	0.000439081	0.00156179	0.0010477	0.00129296	0.000618888	0.00105482	0.00109274	0.00388285
		0.0527638	0.00393861	0.000807677	0.000333618	0.00144557	0.000904386	0.00115945	0.000579275	0.000921011	0.000894471	0.00269174
		0.0678392	0.00225021	0.00102411	0.000225596	0.00130467	0.000736368	0.000999138	0.000536549	0.000764524	0.000667877	0.00159541
		0.0829146	0.000981123	0.00114573	0.000137035	0.0011487	0.000560552	0.000824739	0.000498654	0.000600519	0.000445035	0.000849886
		0.0979899	0.000371974	0.00113238	8.90845e-05	0.000987363	0.000394808	0.000649472	0.00047461	0.000443988	0.00026419	0.000618556
		0.113065	0.000497655	0.000977794	9.91859e-05	0.000829657	0.000256296	0.000485752	0.000473907	0.000307966	0.000166788	0.000931868
		0.128141	0.00125384	0.000714793	0.000178788	0.00068362	0.000159887	0.000344065	0.000505801	0.000202102	0.000192997	0.00168111
		0.143216	0.00238808	0.000412263	0.000331932	0.000556425	0.000116848	0.000232113	0.00057857	0.00013179	0.000376043	0.00264829
		0.158291	0.00356775	0.000164004	0.000554866	0.000454827	0.000133932	0.000154322	0.000698805	9.80227e-05	0.000736086	0.00356491
		0.173367	0.00446812	7.14247e-05	0.000836722	0.00038573	0.000212965	0.000111739	0.000870798	9.80078e-05	0.0012747	0.00418487
		0.188442	0.00485859	0.000223282	0.00116111	0.000356618	0.00035097	0.00010232	0.00109612	0.000126455	0.00197115	0.00435295
		0.203518	0.00466518	0.000676454	0.00150841	0.000375624	0.000540794	0.00012154	0.00137344	0.000177351	0.00278167	0.00405087
		0.218593	0.00399327	0.00144167	0.0018583	0.000451072	0.000772145	0.00016325	0.00169859	0.000245911	0.0036424	0.00340823
		0.233668	0.00310377	0.00247732	0.00219237	0.000590476	0.00103289	0.000220666	0.00206489	0.00033037	0.0044763	0.00267421
		0.248744	0.00234776	0.00369299	0.00249621	0.000799107	0.00131045	0.000287392	0.0024637	0.000433229	0.00520337	0.00215567
		0.263819	0.00207496	0.00496255	0.00276092	0.0010784	0.00159308	0.000358357	0.00288505	0.000561674	0.00575309	0.00213637
		0.278894	0.00253839	0.00614464	0.00298371	0.00142454	0.00187092	0.000430577	0.00331837	0.000726956	0.00607693	0.00279704
		0.29397	0.00381939	0.0071071	0.0031677	0.00182756	0.00213663	0.000503674	0.00375306	0.000942713	0.00615891	0.00415715
		0.309045	0.00579267	0.00775069	0.00332091	0.00227134	0.00238566	0.00058009	0.00417899	0.00122239	0.00602194	0.00605441
		0.324121	0.00814215	0.00802764	0.00345458	0.00273444	0.00261605	0.000664967	0.00458684	0.0015761	0.00572821	0.00816954
		0.339196	0.0104258	0.0079512	0.00358134	0.00319202	0.00282795	0.000765699	0.00496813	0.00200741	0.00537276	0.0100928
		0.354271	0.012176	0.00759411	0.00371311	0.0036184	0.003023	0.000891171	0.00531529	0.00251061	0.00507053	0.0114179
		0.369347	0.0130117	0.00707586	0.00385944	0.00398996	0.00320354	0.00105074	0.00562154	0.00306908	0.00493835	0.0118425
		0.384422	0.012736	0.00654068	0.00402614	0.0042879	0.00337207	0.00125306	0.00588076	0.00365513	0.00507441	0.0112488
		0.399497	0.0113936	0.00613019	0.00421463	0.00450041	0.00353083	0.00150476	0.00608759	0.00423169	0.00553869	0.00974591
		0.414573	0.00927288	0.00595582	0.00442188	0.00462384	0.00368158	0.00180932	0.00623755	0.00475575	0.00633773	0.00765803
		0.429648	0.00684869	0.00607609	0.00464093	0.00466263	0.00382572	0.002166	0.00632728	0.00518325	0.00741703	0.00546074
		0.444724	0.0046769	0.00648358	0.00486197	0.00462812	0.00396437	0.0025692	0.00635503	0.00547502	0.0086633	0.00367578
		0.459799	0.00326447	0.00710413	0.00507367	0.00453639	0.00409861	0.00300819	0.00632102	0.00560268	0.00991701	0.00274841
		0.474874	0.00294501	0.00780931	0.00526458	0.00440551	0.00422954	0.00346744	0.0062278	0.00555387	0.0109944	0.00293571
		0.48995	0.00379084	0.00844	0.0054245	0.00425274	0.00435811	0.00392743	0.0060804	0.00533574	0.0117156	0.00423386
		0.505025	0.00558492	0.0088372	0.00554543	0.00409218	0.00448477	0.00436598	0.00588618	0.00497604	0.0119354	0.00636453
		0.520101	0.00786281	0.0088743	0.00562219	0.00393326	0.00460888	0.00475999	0.00565445	0.00452144	0.0115702	0.00882758
		0.535176	0.0100184	0.00848482	0.00565254	0.00378017	0.00472805	0.00508732	0.00539567	0.0040329	0.0106178	0.0110116
		0.550251	0.0114514	0.00767982	0.00563682	0.00363244	0.00483752	0.0053288	0.00512052	0.00357862	0.00916449	0.0123395
		0.565327	0.011722	0.00655113	0.00557722	0.00348628	0.00492982	0.00546991	0.00483884	0.00322533	0.0073781	0.0124157
		0.580402	0.0106761	0.00525902	0.00547684	0.00333638	0.00499482	0.00550209	0.0045587	0.00302898	0.0054863	0.0111395
		0.595477	0.00850641	0.00400572	0.0053387	0.00317776	0.0050204	0.00542349	0.00428561	0.00302628	0.00374336	0.00875427
		0.610553	0.00573076	0.00299901	0.00516491	0.00300724	0.00499354	0.00523901	0.00402214	0.00322821	0.00238979	0.00581398
		0.625628	0.0030849	0.00241234	0.00495612	0.0028242	0.00490197	0.0049597	0.00376805	0.00361668	0.00161139	0.00307031
		0.640704	0.00134997	0.0023488	0.00471148	0.0026306	0.004736	0.00460156	0.0035207	0.00414505	0.00150484	0.00129894
		0.655779	0.00115126	0.00281616	0.00442909	0.00243021	0.00449039	0.00418398	0.003276	0.00474268	0.00205633	0.00110293
		0.670854	0.00277566	0.00371854	0.00410693	0.00222745	0.00416575	0.00372791	0.00302946	0.00532322	0.00313801	0.0027389
		0.68593	0.00605546	0.00486758	0.00374419	0.0020261	0.00376948	0.0032541	0.0027774	0.00579557	0.00452423	0.00601133
		0.701005	0.0103553	0.00601258	0.00334278	0.00182828	0.00331574	0.00278158	0.00251791	0.0060764	0.00592641	0.010269
		0.71608	0.0146789	0.00688546	0.00290881	0.00163404	0.00282452	0.00232654	0.00225159	0.00610232	0.00704197	0.0145177
		0.731156	0.0178855	0.00725366	0.00245373	0.00144167	0.00231989	0.00190173	0.00198181	0.00584017	0.00760995	0.0176374
		0.746231	0.0189812	0.00697187	0.00199484	0.0012488	0.00182757	0.00151627	0.00171453	0.00529394	0.0074644	0.0186687
		0.761307	0.0174272	0.00602327	0.00155513	0.00105386	0.00137223	0.00117598	0.00145761	0.00450699	0.00657612	0.0171116
		0.776382	0.0133981	0.00454191	0.00116207	0.000857678	0.00097478	0.000883957	0.00121996	0.00355924	0.00507477	0.0131726
		0.791457	0.00792673	0.00281076	0.0008456	0.000664797	0.000650256	0.000641216	0.00101028	0.00255934	0.0032459	0.00789755
		0.806533	0.0028863	0.00123355	0.000635322	0.000483936	0.000406405	0.000447377	0.00083607	0.0016326	0.0015015	0.0031465
		0.821608	0.000793129	0.000282959	0.000557217	0.000327527	0.000243324	0.000301127	0.000702576	0.000906096	0.000326644	0.00139418
		0.836683	0.00444424	0.000431742	0.000630241	0.000210174	0.000154096	0.00020045	0.000612232	0.000492761	0.000209032	0.00537217
		0.851759	0.0164411	0.00207673	0.000863254	0.00014626	0.000126333	0.000142621	0.000564379	0.00047651	0.00156155	0.0176036
		0.866834	0.0386772	0.0054673	0.00125269	0.0001471	0.000144315	0.000124019	0.000555408	0.000900277	0.00464942	0.0399057
		0.88191	0.0718812	0.01065	0.0017814	0.000218185	0.000191376	0.00013986	0.000579233	0.00175864	0.00953375	0.0729499
		0.896985	0.115306	0.017439	0.00241886	0.000357095	0.000252118	0.000183987	0.000627986	0.00299614	0.0160411	0.115964
		0.91206	0.166629	0.0254181	0.0031229	0.000552575	0.000314121	0.000248839	0.00069284	0.00451155	0.0237653	0.166643
		0.927136	0.222106	0.0339767	0.0038429	0.000785067	0.000368898	0.000325664	0.000764804	0.00616795	0.0321028	0.221304
		0.942211	0.276967	0.0423746	0.00452405	0.00102873	0.000412025	0.000405021	0.000835434	0.00780722	0.0403182	0.275269
		0.957286	0.325996	0.0498291	0.00511239	0.00125471	0.000442502	0.000477515	0.000897374	0.00926754	0.0476315	0.323443
		0.972362	0.364226	0.055611	0.00555997	0.00143509	0.000461592	0.000534676	0.000944728	0.0104016	0.0533143	0.360975
		0.987437	0.387621	0.0591369	0.00582961	0.001547	0.000471429	0.000569849	0.000973275	0.0110933	0.0567837	0.383932
		1.00251	0.393653	0.0600445	0.00589865	0.00157603	0.000473749	0.000578936	0.000980582	0.0112713	0.0576772	0.38985
		1.01759	0.381663	0.0582399	0.00576123	0.0015184	0.000469051	0.00056088	0.000966037	0.0109173	0.0559008	0.378087
		1.03266	0.352958	0.0539095	0.00542898	0.00138158	0.000456365	0.000517783	0.00093086	0.0100678	0.0516411	0.349915
		1.04774	0.310621	0.0474963	0.00492973	0.00118313	0.000433702	0.000454665	0.00087809	0.00881024	0.0453411	0.308341
		1.06281	0.259069	0.0396416	0.00430472	0.00094803	0.000399065	0.000378878	0.00081252	0.00727281	0.0376416	0.257671
		1.07789	0.203431	0.0311033	0.00360448	0.000704954	0.000351795	0.000299301	0.000740565	0.00560966	0.029299	0.202915
		1.09296	0.148848	0.0226605	0.00288382	0.000482182	0.000293923	0.000225439	0.000669993	0.00398339	0.0210891	0.149101
		1.10804	0.0998067	0.0150187	0.00219668	0.000303768	0.000231192	0.000166574	0.0006095	0.00254691	0.0137122	0.100629
		1.12312	0.0596082	0.00872989	0.00159131	0.000186656	0.000173456	0.000131103	0.000568105	0.00142665	0.00771179	0.0607576
		1.13819	0.0300543	0.00413565	0.00110627	0.00013914	0.000134273	0.00012613	0.00055441	0.000709425	0.00341888	0.0312836
		1.15327	0.0113779	0.00134302	0.000767752	0.000160834	0.000129686	0.000157338	0.000575774	0.00043421	0.000927239	0.0124774
		1.16834	0.00241867	0.000233107	0.000588323	0.00024403	0.000176307	0.000229097	0.000637529	0.000589818	0.000102892	0.00324392
		1.18342	0.000991606	0.000500188	0.000567215	0.000376067	0.000289006	0.000344701	0.000742337	0.00111858	0.000624085	0.00147697
		1.19849	0.0043731	0.00171372	0.0006919	0.000542184	0.000478565	0.000506622	0.000889823	0.0019254	0.00204442	0.00452851
		1.21357	0.00981105	0.00339264	0.000940712	0.000728272	0.000749691	0.000716654	0.00107657	0.00289089	0.00386859	0.00970485
		1.22864	0.0149706	0.00508029	0.00128608	0.000923013	0.00109976	0.00097584	0.00129648	0.00388679	0.00562871	0.0147035
		1.24372	0.0182457	0.00640848	0.00169795	0.00111908	0.00151851	0.00128415	0.00154156	0.0047918	0.00695009	0.0179221
		1.25879	0.0188964	0.00714205	0.00214691	0.00131328	0.00198873	0.00163996	0.00180289	0.00550571	0.00759716	0.0186004
		1.27387	0.0170086	0.00719828	0.00260682	0.00150573	0.002488	0.00203934	0.00207181	0.00596013	0.00749419	0.0167889
		1.28894	0.0133055	0.00664042	0.0030565	0.00169847	0.002991	0.00247542	0.00234097	0.00612477	0.00671955	0.013172
		1.30402	0.00886473	0.00564812	0.0034806	0.00189379	0.00347225	0.00293787	0.00260525	0.00600852	0.00547623	0.00879664
		1.3191	0.00480851	0.0044718	0.00386956	0.00209289	0.00390879	0.00341278	0.0028622	0.00565558	0.00404532	0.00477025
		1.33417	0.00203198	0.00337939	0.00421883	0.00229504	0.00428243	0.00388291	0.0031121	0.00513726	0.00273076	0.00199226
		1.34925	0.00102048	0.00260521	0.00452755	0.00249748	0.0045812	0.0043285	0.00335755	0.00454089	0.00180502	0.000968716
		1.36432	0.00178306	0.00230924	0.00479711	0.0026961	0.00480003	0.00472855	0.00360264	0.00395733	0.00146416	0.00173847
		1.3794	0.00390296	0.00255308	0.00502963	0.00288653	0.00494035	0.00506244	0.00385183	0.00346879	0.00179885	0.00391347
		1.39447	0.00668069	0.00329534	0.00522673	0.0030655	0.00500911	0.0053117	0.00410886	0.00313867	0.0027847	0.0068117
		1.40955	0.00932838	0.00440602	0.00538879	0.00323185	0.00501706	0.00546183	0.00437563	0.0030044	0.00429221	0.00964387
		1.42462	0.0111664	0.00569589	0.00551463	0.00338709	0.0049769	0.00550372	0.00465151	0.00307424	0.00611303	0.0117072
		1.4397	0.0117774	0.0069546	0.00560178	0.00353514	0.00490153	0.00543469	0.00493291	0.0033281	0.00799743	0.0125425
		1.45477	0.0110861	0.00799025	0.00564707	0.00368127	0.00480251	0.00525886	0.00521342	0.00372199	0.00969571	0.0120216
		1.46985	0.00935242	0.00866306	0.00564761	0.00383049	0.00468912	0.00498688	0.00548427	0.00419537	0.010997	0.0103526
		1.48492	0.00708576	0.00890753	0.00560171	0.00398569	0.00456789	0.00463501	0.00573523	0.00467998	0.0117588	0.0080066
		1.5	0.00490604	0.00873956	0.00550983	0.00414588	0.00444277	0.00422361	0.00595558	0.00510914	0.0119245	0.00558912

## Sheet: Fig. 2c (lower panel)
Fig. 2c (lower panel): function g(x,ω)
			Position x
		Frequency 𝜔/𝜋	1	2	3	4	5	6	7	8	9	10
		-1.5	0.00128633	0.000278455	0.000120118	1.4389e-05	1.01856e-05	3.77012e-05	6.81634e-05	0.000242472	0.000931436	0.00183555
		-1.48492	0.00130387	0.000232825	0.000127568	1.24413e-05	1.00097e-05	2.93103e-05	5.5137e-05	0.000211618	0.000809282	0.00205802
		-1.46985	0.00138164	0.000177815	0.000130412	1.08924e-05	9.02419e-06	2.17229e-05	5.59754e-05	0.00022771	0.000671915	0.00201763
		-1.45477	0.00147501	0.000118877	0.000127856	1.03574e-05	6.82694e-06	1.69803e-05	6.97915e-05	0.000267781	0.000534883	0.00169133
		-1.4397	0.00156463	6.55581e-05	0.00012308	1.11891e-05	4.41198e-06	1.62169e-05	8.80944e-05	0.000297475	0.00040933	0.00123159
		-1.42462	0.00163724	2.69788e-05	0.000120923	1.29736e-05	3.28776e-06	1.9021e-05	9.93877e-05	0.000290734	0.000301723	0.000847164
		-1.40955	0.00166329	7.83737e-06	0.000124785	1.45789e-05	4.40303e-06	2.36417e-05	9.55588e-05	0.000243971	0.000215091	0.000666161
		-1.39447	0.00160354	6.85671e-06	0.000134447	1.4819e-05	7.53286e-06	2.7928e-05	7.64363e-05	0.000176493	0.00015045	0.000681096
		-1.3794	0.00144335	1.79455e-05	0.000145937	1.33082e-05	1.14181e-05	3.03798e-05	4.99104e-05	0.00011775	0.000107382	0.000798198
		-1.36432	0.0012207	3.30025e-05	0.000153395	1.08614e-05	1.44755e-05	3.0643e-05	2.75525e-05	8.98673e-05	8.36644e-05	0.000930499
		-1.34925	0.00101526	4.49003e-05	0.000151894	9.04821e-06	1.56021e-05	2.92271e-05	1.82678e-05	9.60226e-05	7.47022e-05	0.00105135
		-1.33417	0.000900028	4.957e-05	0.000139729	9.1095e-06	1.4624e-05	2.6812e-05	2.36227e-05	0.00012085	7.38106e-05	0.00117334
		-1.3191	0.000892125	4.67411e-05	0.000119135	1.09626e-05	1.22182e-05	2.37683e-05	3.74551e-05	0.000141374	7.38651e-05	0.00128844
		-1.30402	0.000943511	3.93567e-05	9.52216e-05	1.30596e-05	9.45209e-06	2.0252e-05	4.98178e-05	0.000140955	6.98505e-05	0.00133702
		-1.28894	0.000979675	3.1955e-05	7.38043e-05	1.33274e-05	7.25723e-06	1.66775e-05	5.27777e-05	0.000117833	6.10047e-05	0.00124174
		-1.27387	0.000954423	2.85502e-05	5.92005e-05	1.06485e-05	6.11304e-06	1.40063e-05	4.46292e-05	8.39877e-05	5.11571e-05	0.000979889
		-1.25879	0.000876037	3.07929e-05	5.28747e-05	5.88541e-06	6.04287e-06	1.34285e-05	3.02025e-05	5.62497e-05	4.66715e-05	0.000629937
		-1.24372	0.000785972	3.72351e-05	5.33028e-05	1.66154e-06	6.83516e-06	1.55578e-05	1.74011e-05	4.58482e-05	5.27391e-05	0.000346426
		-1.22864	0.00071286	4.41336e-05	5.68799e-05	9.16381e-07	8.3064e-06	1.97564e-05	1.23182e-05	5.26738e-05	6.98686e-05	0.000275151
		-1.21357	0.000645494	4.74411e-05	5.93863e-05	5.10301e-06	1.04393e-05	2.42212e-05	1.59265e-05	6.69138e-05	9.25877e-05	0.00046793
		-1.19849	0.000550483	4.49092e-05	5.74795e-05	1.32125e-05	1.33256e-05	2.69415e-05	2.41266e-05	7.60391e-05	0.000111364	0.000855666
		-1.18342	0.000419058	3.7094e-05	4.97884e-05	2.23205e-05	1.69619e-05	2.69656e-05	3.07613e-05	7.23079e-05	0.000117042	0.00129314
		-1.16834	0.000299305	2.67196e-05	3.73237e-05	2.93569e-05	2.10297e-05	2.51042e-05	3.14848e-05	5.6394e-05	0.000105591	0.00163804
		-1.15327	0.000279637	1.69251e-05	2.3071e-05	3.29581e-05	2.4814e-05	2.35242e-05	2.61016e-05	3.5692e-05	8.06069e-05	0.00180967
		-1.13819	0.00042932	9.64957e-06	1.08435e-05	3.41719e-05	2.73489e-05	2.44209e-05	1.819e-05	1.91619e-05	5.20446e-05	0.00179853
		-1.12312	0.000738951	5.24276e-06	3.7542e-06	3.55245e-05	2.77653e-05	2.85869e-05	1.25759e-05	1.22266e-05	3.16917e-05	0.00163854
		-1.10804	0.00110716	3.41052e-06	2.91014e-06	3.90694e-05	2.56832e-05	3.47761e-05	1.24097e-05	1.45535e-05	2.76801e-05	0.00137621
		-1.09296	0.0013867	4.54269e-06	6.94964e-06	4.47498e-05	2.14419e-05	4.02555e-05	1.75859e-05	2.13572e-05	4.09215e-05	0.0010595
		-1.07789	0.00146056	1.01424e-05	1.27235e-05	5.02311e-05	1.60172e-05	4.22054e-05	2.5218e-05	2.67615e-05	6.52969e-05	0.000741547
		-1.06281	0.00129929	2.1778e-05	1.68545e-05	5.23853e-05	1.06411e-05	3.9165e-05	3.1604e-05	2.69642e-05	9.13246e-05	0.000478786
		-1.04774	0.000968284	3.92095e-05	1.73988e-05	4.94784e-05	6.31428e-06	3.17711e-05	3.43629e-05	2.16325e-05	0.000111097	0.000312817
		-1.03266	0.000589412	5.91565e-05	1.47146e-05	4.25916e-05	3.47336e-06	2.2499e-05	3.3526e-05	1.33242e-05	0.00012166	0.000247922
		-1.01759	0.000287786	7.59057e-05	1.10421e-05	3.52675e-05	1.99234e-06	1.46322e-05	3.11175e-05	5.7883e-06	0.000125078	0.000247377
		-1.00251	0.000152736	8.3725e-05	9.03151e-06	3.1523e-05	1.49126e-06	1.09798e-05	2.96393e-05	2.21038e-06	0.000125495	0.000258669
		-0.987437	0.000221295	7.9729e-05	1.00791e-05	3.34587e-05	1.73438e-06	1.28439e-05	3.04186e-05	4.04121e-06	0.000125363	0.000252105
		-0.972362	0.000474894	6.54069e-05	1.34605e-05	3.99857e-05	2.84616e-06	1.95603e-05	3.27666e-05	1.05432e-05	0.000123393	0.00024323
		-0.957286	0.000840725	4.58283e-05	1.67799e-05	4.74868e-05	5.19881e-06	2.87312e-05	3.4413e-05	1.90147e-05	0.000115624	0.000281051
		-0.942211	0.00120244	2.70406e-05	1.74659e-05	5.19883e-05	9.04752e-06	3.70922e-05	3.29771e-05	2.57212e-05	9.88743e-05	0.00041157
		-0.927136	0.00143142	1.33071e-05	1.44219e-05	5.1453e-05	1.41612e-05	4.17599e-05	2.76466e-05	2.74966e-05	7.42565e-05	0.000645223
		-0.91206	0.00143774	5.81964e-06	8.86111e-06	4.67581e-05	1.97048e-05	4.1409e-05	2.00458e-05	2.35673e-05	4.82565e-05	0.000950828
		-0.896985	0.00121732	3.4033e-06	3.8452e-06	4.08022e-05	2.44716e-05	3.68344e-05	1.36416e-05	1.66273e-05	3.03579e-05	0.00127421
		-0.88191	0.000862205	4.35098e-06	2.79701e-06	3.64125e-05	2.73476e-05	3.05407e-05	1.18492e-05	1.21459e-05	2.83295e-05	0.00156014
		-0.866834	0.000518086	7.87707e-06	7.80442e-06	3.44762e-05	2.77553e-05	2.54661e-05	1.58497e-05	1.5681e-05	4.38235e-05	0.0017595
		-0.851759	0.000309165	1.41746e-05	1.85871e-05	3.35169e-05	2.58467e-05	2.34689e-05	2.35022e-05	2.93407e-05	7.08846e-05	0.00182514
		-0.836683	0.000277132	2.32595e-05	3.25861e-05	3.09346e-05	2.23679e-05	2.44231e-05	3.02519e-05	4.95585e-05	9.83731e-05	0.00171626
		-0.821608	0.000373856	3.37548e-05	4.60488e-05	2.50123e-05	1.82974e-05	2.64655e-05	3.17628e-05	6.80886e-05	0.000115112	0.00142396
		-0.806533	0.000509598	4.2787e-05	5.55573e-05	1.63064e-05	1.4462e-05	2.72466e-05	2.6797e-05	7.63691e-05	0.000115055	0.0010038
		-0.791457	0.000618304	4.72771e-05	5.93566e-05	7.48884e-06	1.13135e-05	2.54014e-05	1.84503e-05	7.10624e-05	9.97943e-05	0.000581847
		-0.776382	0.00069136	4.57995e-05	5.80304e-05	1.76146e-06	8.94e-06	2.13227e-05	1.26728e-05	5.72401e-05	7.7243e-05	0.000311157
		-0.761307	0.000759421	3.96999e-05	5.43562e-05	9.09178e-07	7.2547e-06	1.67986e-05	1.46806e-05	4.65471e-05	5.73714e-05	0.000294004
		-0.746231	0.000845209	3.2627e-05	5.2415e-05	4.26062e-06	6.22289e-06	1.38399e-05	2.53726e-05	5.06126e-05	4.73746e-05	0.000519709
		-0.731156	0.00093241	2.86791e-05	5.6191e-05	9.18935e-06	5.97868e-06	1.35304e-05	4.01436e-05	7.33081e-05	4.87466e-05	0.000866308
		-0.71608	0.000978782	3.02326e-05	6.80417e-05	1.2764e-05	6.75005e-06	1.56261e-05	5.11714e-05	0.000106903	5.75398e-05	0.00117127
		-0.701005	0.000960571	3.66617e-05	8.75432e-05	1.34409e-05	8.62269e-06	1.90306e-05	5.20834e-05	0.000135399	6.73344e-05	0.00132419
		-0.68593	0.000906356	4.45749e-05	0.000111237	1.17399e-05	1.1283e-05	2.26384e-05	4.22264e-05	0.000143987	7.31174e-05	0.00131613
		-0.670854	0.000886699	4.9369e-05	0.000133589	9.57922e-06	1.39306e-05	2.58591e-05	2.77597e-05	0.000129241	7.40402e-05	0.0012144
		-0.655779	0.000964515	4.73512e-05	0.000148991	8.83104e-06	1.54907e-05	2.85068e-05	1.85939e-05	0.000103342	7.38738e-05	0.00109131
		-0.640704	0.001146	3.75965e-05	0.000154056	1.01068e-05	1.50948e-05	3.03208e-05	2.27518e-05	8.85859e-05	7.93346e-05	0.000971695
		-0.625628	0.00137264	2.29209e-05	0.000149161	1.25258e-05	1.26001e-05	3.06971e-05	4.14408e-05	0.000104428	9.75014e-05	0.000843269
		-0.610553	0.00156061	9.60129e-06	0.00013835	1.4494e-05	8.82392e-06	2.89905e-05	6.78614e-05	0.000154542	0.000133762	0.000714037
		-0.595477	0.00165452	5.71734e-06	0.000127491	1.48532e-05	5.26858e-06	2.52033e-05	9.06342e-05	0.000222364	0.000191091	0.000653116
		-0.580402	0.00165309	1.83796e-05	0.000121467	1.35948e-05	3.39572e-06	2.04686e-05	9.99865e-05	0.000279033	0.000270434	0.000761898
		-0.565327	0.00159175	5.07101e-05	0.000121844	1.17234e-05	3.82654e-06	1.6821e-05	9.31667e-05	0.000299986	0.000371263	0.00108608
		-0.550251	0.00150579	9.99749e-05	0.000126275	1.0485e-05	5.97123e-06	1.62703e-05	7.59608e-05	0.000280473	0.000491349	0.00154227
		-0.535176	0.00141243	0.000158179	0.00013007	1.05722e-05	8.40006e-06	1.97422e-05	5.94305e-05	0.00024005	0.000625548	0.00193592
		-0.520101	0.00132583	0.000215386	0.000129162	1.18524e-05	9.82492e-06	2.65836e-05	5.37393e-05	0.000212468	0.000764343	0.00207918
		-0.505025	0.00128192	0.000264359	0.000122877	1.37239e-05	1.01257e-05	3.49466e-05	6.25792e-05	0.000226508	0.000893486	0.00192921
		-0.48995	0.00133533	0.000303896	0.000114921	1.57559e-05	1.07336e-05	4.27652e-05	8.1336e-05	0.000289466	0.000995791	0.00163591
		-0.474874	0.00151799	0.000338522	0.000111911	1.81205e-05	1.40035e-05	4.86914e-05	9.99847e-05	0.000383726	0.00105509	0.00144749
		-0.459799	0.00179336	0.000374266	0.000120131	2.15436e-05	2.18229e-05	5.2484e-05	0.00010903	0.000478603	0.00106115	0.00153349
		-0.444724	0.00205817	0.000412979	0.000142151	2.68742e-05	3.42342e-05	5.48069e-05	0.000105113	0.000549569	0.00101357	0.00185748
		-0.429648	0.00220905	0.000449165	0.000175149	3.46046e-05	4.89479e-05	5.67785e-05	9.31086e-05	0.000591984	0.000922904	0.0022026
		-0.414573	0.00222976	0.000472222	0.000211863	4.46221e-05	6.21781e-05	5.96292e-05	8.35414e-05	0.000620142	0.000808561	0.00233693
		-0.399497	0.00222051	0.000473526	0.000243743	5.62282e-05	7.04827e-05	6.45266e-05	8.67799e-05	0.000652805	0.000694104	0.00219347
		-0.384422	0.00232622	0.000454116	0.000264713	6.82604e-05	7.26703e-05	7.23494e-05	0.000107302	0.000696225	0.000601736	0.00192338
		-0.369347	0.00260548	0.000427464	0.000273614	7.91611e-05	7.07275e-05	8.32298e-05	0.000141272	0.000737812	0.000547587	0.00178003
		-0.354271	0.00294816	0.000414329	0.000274177	8.70247e-05	6.91937e-05	9.60286e-05	0.000178756	0.000756022	0.000538785	0.00192699
		-0.339196	0.00312964	0.000431798	0.000272707	8.98246e-05	7.3212e-05	0.000108224	0.000209198	0.000739582	0.000572565	0.00232462
		-0.324121	0.00298503	0.000483051	0.000274908	8.59937e-05	8.61658e-05	0.000116636	0.000226924	0.000701013	0.000637384	0.00278311
		-0.309045	0.0025747	0.000554893	0.000283684	7.52784e-05	0.000108022	0.000118898	0.000233538	0.000672218	0.000716151	0.00312909
		-0.29397	0.00219316	0.000625684	0.000299073	5.94893e-05	0.000135153	0.000114998	0.000236127	0.000682786	0.000791634	0.00333641
		-0.278894	0.0021811	0.000679519	0.000320083	4.26533e-05	0.000161709	0.000107965	0.0002429	0.000735931	0.000853262	0.00350704
		-0.263819	0.00266449	0.000717685	0.000346943	3.02543e-05	0.000181884	0.000103131	0.000259369	0.000801583	0.000903007	0.0037271
		-0.248744	0.0034299	0.0007593	0.000381915	2.76422e-05	0.000192072	0.000106166	0.000287506	0.000836132	0.000956866	0.00394591
		-0.233668	0.00406494	0.000829637	0.000427688	3.81011e-05	0.000191942	0.00012073	0.000327738	0.000818859	0.00103913	0.0040147
		-0.218593	0.00428676	0.000943112	0.000484072	6.12785e-05	0.000184044	0.000146781	0.000381253	0.000779806	0.00116994	0.00387352
		-0.203518	0.00420692	0.00109275	0.000545292	9.26381e-05	0.000172194	0.000180241	0.00044967	0.000794954	0.00135143	0.00371376
		-0.188442	0.00429464	0.00125531	0.00060053	0.000124344	0.000159586	0.000214195	0.000531471	0.000944326	0.00156148	0.00392539
		-0.173367	0.00502396	0.00141217	0.000639088	0.000147591	0.000147718	0.000241388	0.000618039	0.00125564	0.00176314	0.00481158
		-0.158291	0.00647074	0.00157553	0.000659003	0.000155919	0.0001369	0.000257513	0.000694094	0.00167183	0.0019312	0.00629452
		-0.143216	0.00823196	0.00180409	0.000675336	0.000148565	0.000128238	0.000264521	0.000745491	0.00207153	0.00208672	0.00793237
		-0.128141	0.00984483	0.00219622	0.000723229	0.00013253	0.00012599	0.000272755	0.000772186	0.00234028	0.00232161	0.0093854
		-0.113065	0.0114865	0.00285904	0.000852022	0.000122062	0.000138634	0.000300426	0.000798781	0.0024539	0.00279389	0.011095
		-0.0979899	0.0144197	0.00386463	0.0011102	0.000134929	0.000177272	0.000369268	0.000873548	0.00251992	0.00368377	0.0146453
		-0.0829146	0.0206886	0.00521137	0.00152525	0.000186075	0.000251232	0.000496597	0.00105145	0.00274039	0.00511873	0.0223344
		-0.0678392	0.0320112	0.00680655	0.00208576	0.000280699	0.000362367	0.000686031	0.00136586	0.00330433	0.0070944	0.035938
		-0.0527638	0.0483974	0.00847718	0.00273369	0.000409642	0.000500752	0.000920858	0.00180211	0.00426382	0.00942688	0.0552465
		-0.0376884	0.0673559	0.0100045	0.00337159	0.000549608	0.00064441	0.00116402	0.00228836	0.00546577	0.0117654	0.0772783
		-0.0226131	0.0843435	0.0111702	0.00388464	0.000669012	0.00076418	0.00136645	0.00271237	0.00658722	0.0136718	0.0968439
		-0.00753769	0.0944333	0.0118007	0.00417102	0.000737835	0.000832453	0.00148176	0.00296016	0.00726633	0.0147448	0.108407
		0.00753769	0.0944333	0.0118007	0.00417102	0.000737835	0.000832453	0.00148176	0.00296016	0.00726633	0.0147448	0.108407
		0.0226131	0.0843435	0.0111702	0.00388464	0.000669012	0.00076418	0.00136645	0.00271237	0.00658722	0.0136718	0.0968439
		0.0376884	0.0673559	0.0100045	0.00337159	0.000549608	0.00064441	0.00116402	0.00228836	0.00546577	0.0117654	0.0772783
		0.0527638	0.0483974	0.00847718	0.00273369	0.000409642	0.000500752	0.000920858	0.00180211	0.00426382	0.00942688	0.0552465
		0.0678392	0.0320112	0.00680655	0.00208576	0.000280699	0.000362367	0.000686031	0.00136586	0.00330433	0.0070944	0.035938
		0.0829146	0.0206886	0.00521137	0.00152525	0.000186075	0.000251232	0.000496597	0.00105145	0.00274039	0.00511873	0.0223344
		0.0979899	0.0144197	0.00386463	0.0011102	0.000134929	0.000177272	0.000369268	0.000873548	0.00251992	0.00368377	0.0146453
		0.113065	0.0114865	0.00285904	0.000852022	0.000122062	0.000138634	0.000300426	0.000798781	0.0024539	0.00279389	0.011095
		0.128141	0.00984483	0.00219622	0.000723229	0.00013253	0.00012599	0.000272755	0.000772186	0.00234028	0.00232161	0.0093854
		0.143216	0.00823196	0.00180409	0.000675336	0.000148565	0.000128238	0.000264521	0.000745491	0.00207153	0.00208672	0.00793237
		0.158291	0.00647074	0.00157553	0.000659003	0.000155919	0.0001369	0.000257513	0.000694094	0.00167183	0.0019312	0.00629452
		0.173367	0.00502396	0.00141217	0.000639088	0.000147591	0.000147718	0.000241388	0.000618039	0.00125564	0.00176314	0.00481158
		0.188442	0.00429464	0.00125531	0.00060053	0.000124344	0.000159586	0.000214195	0.000531471	0.000944326	0.00156148	0.00392539
		0.203518	0.00420692	0.00109275	0.000545292	9.26381e-05	0.000172194	0.000180241	0.00044967	0.000794954	0.00135143	0.00371376
		0.218593	0.00428676	0.000943112	0.000484072	6.12785e-05	0.000184044	0.000146781	0.000381253	0.000779806	0.00116994	0.00387352
		0.233668	0.00406494	0.000829637	0.000427688	3.81011e-05	0.000191942	0.00012073	0.000327738	0.000818859	0.00103913	0.0040147
		0.248744	0.0034299	0.0007593	0.000381915	2.76422e-05	0.000192072	0.000106166	0.000287506	0.000836132	0.000956866	0.00394591
		0.263819	0.00266449	0.000717685	0.000346943	3.02543e-05	0.000181884	0.000103131	0.000259369	0.000801583	0.000903007	0.0037271
		0.278894	0.0021811	0.000679519	0.000320083	4.26533e-05	0.000161709	0.000107965	0.0002429	0.000735931	0.000853262	0.00350704
		0.29397	0.00219316	0.000625684	0.000299073	5.94893e-05	0.000135153	0.000114998	0.000236127	0.000682786	0.000791634	0.00333641
		0.309045	0.0025747	0.000554893	0.000283684	7.52784e-05	0.000108022	0.000118898	0.000233538	0.000672218	0.000716151	0.00312909
		0.324121	0.00298503	0.000483051	0.000274908	8.59937e-05	8.61658e-05	0.000116636	0.000226924	0.000701013	0.000637384	0.00278311
		0.339196	0.00312964	0.000431798	0.000272707	8.98246e-05	7.3212e-05	0.000108224	0.000209198	0.000739582	0.000572565	0.00232462
		0.354271	0.00294816	0.000414329	0.000274177	8.70247e-05	6.91937e-05	9.60286e-05	0.000178756	0.000756022	0.000538785	0.00192699
		0.369347	0.00260548	0.000427464	0.000273614	7.91611e-05	7.07275e-05	8.32298e-05	0.000141272	0.000737812	0.000547587	0.00178003
		0.384422	0.00232622	0.000454116	0.000264713	6.82604e-05	7.26703e-05	7.23494e-05	0.000107302	0.000696225	0.000601736	0.00192338
		0.399497	0.00222051	0.000473526	0.000243743	5.62282e-05	7.04827e-05	6.45266e-05	8.67799e-05	0.000652805	0.000694104	0.00219347
		0.414573	0.00222976	0.000472222	0.000211863	4.46221e-05	6.21781e-05	5.96292e-05	8.35414e-05	0.000620142	0.000808561	0.00233693
		0.429648	0.00220905	0.000449165	0.000175149	3.46046e-05	4.89479e-05	5.67785e-05	9.31086e-05	0.000591984	0.000922904	0.0022026
		0.444724	0.00205817	0.000412979	0.000142151	2.68742e-05	3.42342e-05	5.48069e-05	0.000105113	0.000549569	0.00101357	0.00185748
		0.459799	0.00179336	0.000374266	0.000120131	2.15436e-05	2.18229e-05	5.2484e-05	0.00010903	0.000478603	0.00106115	0.00153349
		0.474874	0.00151799	0.000338522	0.000111911	1.81205e-05	1.40035e-05	4.86914e-05	9.99847e-05	0.000383726	0.00105509	0.00144749
		0.48995	0.00133533	0.000303896	0.000114921	1.57559e-05	1.07336e-05	4.27652e-05	8.1336e-05	0.000289466	0.000995791	0.00163591
		0.505025	0.00128192	0.000264359	0.000122877	1.37239e-05	1.01257e-05	3.49466e-05	6.25792e-05	0.000226508	0.000893486	0.00192921
		0.520101	0.00132583	0.000215386	0.000129162	1.18524e-05	9.82492e-06	2.65836e-05	5.37393e-05	0.000212468	0.000764343	0.00207918
		0.535176	0.00141243	0.000158179	0.00013007	1.05722e-05	8.40006e-06	1.97422e-05	5.94305e-05	0.00024005	0.000625548	0.00193592
		0.550251	0.00150579	9.99749e-05	0.000126275	1.0485e-05	5.97123e-06	1.62703e-05	7.59608e-05	0.000280473	0.000491349	0.00154227
		0.565327	0.00159175	5.07101e-05	0.000121844	1.17234e-05	3.82654e-06	1.6821e-05	9.31667e-05	0.000299986	0.000371263	0.00108608
		0.580402	0.00165309	1.83796e-05	0.000121467	1.35948e-05	3.39572e-06	2.04686e-05	9.99865e-05	0.000279033	0.000270434	0.000761898
		0.595477	0.00165452	5.71734e-06	0.000127491	1.48532e-05	5.26858e-06	2.52033e-05	9.06342e-05	0.000222364	0.000191091	0.000653116
		0.610553	0.00156061	9.60129e-06	0.00013835	1.4494e-05	8.82392e-06	2.89905e-05	6.78614e-05	0.000154542	0.000133762	0.000714037
		0.625628	0.00137264	2.29209e-05	0.000149161	1.25258e-05	1.26001e-05	3.06971e-05	4.14408e-05	0.000104428	9.75014e-05	0.000843269
		0.640704	0.001146	3.75965e-05	0.000154056	1.01068e-05	1.50948e-05	3.03208e-05	2.27518e-05	8.85859e-05	7.93346e-05	0.000971695
		0.655779	0.000964515	4.73512e-05	0.000148991	8.83104e-06	1.54907e-05	2.85068e-05	1.85939e-05	0.000103342	7.38738e-05	0.00109131
		0.670854	0.000886699	4.9369e-05	0.000133589	9.57922e-06	1.39306e-05	2.58591e-05	2.77597e-05	0.000129241	7.40402e-05	0.0012144
		0.68593	0.000906356	4.45749e-05	0.000111237	1.17399e-05	1.1283e-05	2.26384e-05	4.22264e-05	0.000143987	7.31174e-05	0.00131613
		0.701005	0.000960571	3.66617e-05	8.75432e-05	1.34409e-05	8.62269e-06	1.90306e-05	5.20834e-05	0.000135399	6.73344e-05	0.00132419
		0.71608	0.000978782	3.02326e-05	6.80417e-05	1.2764e-05	6.75005e-06	1.56261e-05	5.11714e-05	0.000106903	5.75398e-05	0.00117127
		0.731156	0.00093241	2.86791e-05	5.6191e-05	9.18935e-06	5.97868e-06	1.35304e-05	4.01436e-05	7.33081e-05	4.87466e-05	0.000866308
		0.746231	0.000845209	3.2627e-05	5.2415e-05	4.26062e-06	6.22289e-06	1.38399e-05	2.53726e-05	5.06126e-05	4.73746e-05	0.000519709
		0.761307	0.000759421	3.96999e-05	5.43562e-05	9.09178e-07	7.2547e-06	1.67986e-05	1.46806e-05	4.65471e-05	5.73714e-05	0.000294004
		0.776382	0.00069136	4.57995e-05	5.80304e-05	1.76146e-06	8.94e-06	2.13227e-05	1.26728e-05	5.72401e-05	7.7243e-05	0.000311157
		0.791457	0.000618304	4.72771e-05	5.93566e-05	7.48884e-06	1.13135e-05	2.54014e-05	1.84503e-05	7.10624e-05	9.97943e-05	0.000581847
		0.806533	0.000509598	4.2787e-05	5.55573e-05	1.63064e-05	1.4462e-05	2.72466e-05	2.6797e-05	7.63691e-05	0.000115055	0.0010038
		0.821608	0.000373856	3.37548e-05	4.60488e-05	2.50123e-05	1.82974e-05	2.64655e-05	3.17628e-05	6.80886e-05	0.000115112	0.00142396
		0.836683	0.000277132	2.32595e-05	3.25861e-05	3.09346e-05	2.23679e-05	2.44231e-05	3.02519e-05	4.95585e-05	9.83731e-05	0.00171626
		0.851759	0.000309165	1.41746e-05	1.85871e-05	3.35169e-05	2.58467e-05	2.34689e-05	2.35022e-05	2.93407e-05	7.08846e-05	0.00182514
		0.866834	0.000518086	7.87707e-06	7.80442e-06	3.44762e-05	2.77553e-05	2.54661e-05	1.58497e-05	1.5681e-05	4.38235e-05	0.0017595
		0.88191	0.000862205	4.35098e-06	2.79701e-06	3.64125e-05	2.73476e-05	3.05407e-05	1.18492e-05	1.21459e-05	2.83295e-05	0.00156014
		0.896985	0.00121732	3.4033e-06	3.8452e-06	4.08022e-05	2.44716e-05	3.68344e-05	1.36416e-05	1.66273e-05	3.03579e-05	0.00127421
		0.91206	0.00143774	5.81964e-06	8.86111e-06	4.67581e-05	1.97048e-05	4.1409e-05	2.00458e-05	2.35673e-05	4.82565e-05	0.000950828
		0.927136	0.00143142	1.33071e-05	1.44219e-05	5.1453e-05	1.41612e-05	4.17599e-05	2.76466e-05	2.74966e-05	7.42565e-05	0.000645223
		0.942211	0.00120244	2.70406e-05	1.74659e-05	5.19883e-05	9.04752e-06	3.70922e-05	3.29771e-05	2.57212e-05	9.88743e-05	0.00041157
		0.957286	0.000840725	4.58283e-05	1.67799e-05	4.74868e-05	5.19881e-06	2.87312e-05	3.4413e-05	1.90147e-05	0.000115624	0.000281051
		0.972362	0.000474894	6.54069e-05	1.34605e-05	3.99857e-05	2.84616e-06	1.95603e-05	3.27666e-05	1.05432e-05	0.000123393	0.00024323
		0.987437	0.000221295	7.9729e-05	1.00791e-05	3.34587e-05	1.73438e-06	1.28439e-05	3.04186e-05	4.04121e-06	0.000125363	0.000252105
		1.00251	0.000152736	8.3725e-05	9.03151e-06	3.1523e-05	1.49126e-06	1.09798e-05	2.96393e-05	2.21038e-06	0.000125495	0.000258669
		1.01759	0.000287786	7.59057e-05	1.10421e-05	3.52675e-05	1.99234e-06	1.46322e-05	3.11175e-05	5.7883e-06	0.000125078	0.000247377
		1.03266	0.000589412	5.91565e-05	1.47146e-05	4.25916e-05	3.47336e-06	2.2499e-05	3.3526e-05	1.33242e-05	0.00012166	0.000247922
		1.04774	0.000968284	3.92095e-05	1.73988e-05	4.94784e-05	6.31428e-06	3.17711e-05	3.43629e-05	2.16325e-05	0.000111097	0.000312817
		1.06281	0.00129929	2.1778e-05	1.68545e-05	5.23853e-05	1.06411e-05	3.9165e-05	3.1604e-05	2.69642e-05	9.13246e-05	0.000478786
		1.07789	0.00146056	1.01424e-05	1.27235e-05	5.02311e-05	1.60172e-05	4.22054e-05	2.5218e-05	2.67615e-05	6.52969e-05	0.000741547
		1.09296	0.0013867	4.54269e-06	6.94964e-06	4.47498e-05	2.14419e-05	4.02555e-05	1.75859e-05	2.13572e-05	4.09215e-05	0.0010595
		1.10804	0.00110716	3.41052e-06	2.91014e-06	3.90694e-05	2.56832e-05	3.47761e-05	1.24097e-05	1.45535e-05	2.76801e-05	0.00137621
		1.12312	0.000738951	5.24276e-06	3.7542e-06	3.55245e-05	2.77653e-05	2.85869e-05	1.25759e-05	1.22266e-05	3.16917e-05	0.00163854
		1.13819	0.00042932	9.64957e-06	1.08435e-05	3.41719e-05	2.73489e-05	2.44209e-05	1.819e-05	1.91619e-05	5.20446e-05	0.00179853
		1.15327	0.000279637	1.69251e-05	2.3071e-05	3.29581e-05	2.4814e-05	2.35242e-05	2.61016e-05	3.5692e-05	8.06069e-05	0.00180967
		1.16834	0.000299305	2.67196e-05	3.73237e-05	2.93569e-05	2.10297e-05	2.51042e-05	3.14848e-05	5.6394e-05	0.000105591	0.00163804
		1.18342	0.000419058	3.7094e-05	4.97884e-05	2.23205e-05	1.69619e-05	2.69656e-05	3.07613e-05	7.23079e-05	0.000117042	0.00129314
		1.19849	0.000550483	4.49092e-05	5.74795e-05	1.32125e-05	1.33256e-05	2.69415e-05	2.41266e-05	7.60391e-05	0.000111364	0.000855666
		1.21357	0.000645494	4.74411e-05	5.93863e-05	5.10301e-06	1.04393e-05	2.42212e-05	1.59265e-05	6.69138e-05	9.25877e-05	0.00046793
		1.22864	0.00071286	4.41336e-05	5.68799e-05	9.16381e-07	8.3064e-06	1.97564e-05	1.23182e-05	5.26738e-05	6.98686e-05	0.000275151
		1.24372	0.000785972	3.72351e-05	5.33028e-05	1.66154e-06	6.83516e-06	1.55578e-05	1.74011e-05	4.58482e-05	5.27391e-05	0.000346426
		1.25879	0.000876037	3.07929e-05	5.28747e-05	5.88541e-06	6.04287e-06	1.34285e-05	3.02025e-05	5.62497e-05	4.66715e-05	0.000629937
		1.27387	0.000954423	2.85502e-05	5.92005e-05	1.06485e-05	6.11304e-06	1.40063e-05	4.46292e-05	8.39877e-05	5.11571e-05	0.000979889
		1.28894	0.000979675	3.1955e-05	7.38043e-05	1.33274e-05	7.25723e-06	1.66775e-05	5.27777e-05	0.000117833	6.10047e-05	0.00124174
		1.30402	0.000943511	3.93567e-05	9.52216e-05	1.30596e-05	9.45209e-06	2.0252e-05	4.98178e-05	0.000140955	6.98505e-05	0.00133702
		1.3191	0.000892125	4.67411e-05	0.000119135	1.09626e-05	1.22182e-05	2.37683e-05	3.74551e-05	0.000141374	7.38651e-05	0.00128844
		1.33417	0.000900028	4.957e-05	0.000139729	9.1095e-06	1.4624e-05	2.6812e-05	2.36227e-05	0.00012085	7.38106e-05	0.00117334
		1.34925	0.00101526	4.49003e-05	0.000151894	9.04821e-06	1.56021e-05	2.92271e-05	1.82678e-05	9.60226e-05	7.47022e-05	0.00105135
		1.36432	0.0012207	3.30025e-05	0.000153395	1.08614e-05	1.44755e-05	3.0643e-05	2.75525e-05	8.98673e-05	8.36644e-05	0.000930499
		1.3794	0.00144335	1.79455e-05	0.000145937	1.33082e-05	1.14181e-05	3.03798e-05	4.99104e-05	0.00011775	0.000107382	0.000798198
		1.39447	0.00160354	6.85671e-06	0.000134447	1.4819e-05	7.53286e-06	2.7928e-05	7.64363e-05	0.000176493	0.00015045	0.000681096
		1.40955	0.00166329	7.83737e-06	0.000124785	1.45789e-05	4.40303e-06	2.36417e-05	9.55588e-05	0.000243971	0.000215091	0.000666161
		1.42462	0.00163724	2.69788e-05	0.000120923	1.29736e-05	3.28776e-06	1.9021e-05	9.93877e-05	0.000290734	0.000301723	0.000847164
		1.4397	0.00156463	6.55581e-05	0.00012308	1.11891e-05	4.41198e-06	1.62169e-05	8.80944e-05	0.000297475	0.00040933	0.00123159
		1.45477	0.00147501	0.000118877	0.000127856	1.03574e-05	6.82694e-06	1.69803e-05	6.97915e-05	0.000267781	0.000534883	0.00169133
		1.46985	0.00138164	0.000177815	0.000130412	1.08924e-05	9.02419e-06	2.17229e-05	5.59754e-05	0.00022771	0.000671915	0.00201763
		1.48492	0.00130387	0.000232825	0.000127568	1.24413e-05	1.00097e-05	2.93103e-05	5.5137e-05	0.000211618	0.000809282	0.00205802
		1.5	0.00128633	0.000278455	0.000120118	1.4389e-05	1.01856e-05	3.77012e-05	6.81634e-05	0.000242472	0.000931436	0.00183555
