# Supplementary material for: Observing and braiding topological Majorana modes on programmable quantum simulators
Source: Nat Commun. 2023 Apr 21;14:2286. doi: 10.1038/s41467-023-37725-0 (PMC10121601; doi:10.1038/s41467-023-37725-0)
Supplement: Supplementary file 3 — Source Data [file 41467_2023_37725_MOESM3_ESM.zip › Source Data/Fig_5.xlsx]

## Sheet: Fig. 5a
Fig. 5a
	Observable $<\psi_n|X_1|\psi_n>$
	Number of applications of U_F n	data	normalized data	noiseless sim
	0	0.972656	0.972656	1
	1	0.697021	0.720261	0.707107
	2	0.512695	0.547452	0.5
	3	0.60376	0.666185	0.707107
	4	0.674316	0.768843	0.75
	5	0.655518	0.772328	0.707107
	6	0.639893	0.779055	0.75
	7	0.637451	0.801958	0.707107
	8	0.52832	0.686824	0.6875
	9	0.592285	0.795651	0.707107
	10	0.551025	0.764904	0.6875
	Observable $<\psi_n|Z_1 Z_2 X_3|\psi_n>$
	Number of applications of U_F n	data	normalized data	noiseless sim
	0	-0.0185547	-0.0185547	0
	1	-0.0336914	-0.0348147	2.21932e-16
	2	0.383789	0.409807	0.5
	3	0.363037	0.400573	0.353553
	4	-0.194336	-0.221578	-0.25
	5	-0.074707	-0.0880195	-1.66533e-16
	6	0.200684	0.244328	0.25
	7	0.0947266	0.119173	0.0883883
	8	0.0993652	0.129176	0.1875
	9	0.0996094	0.133811	0.176777
	10	0.0588379	0.0816756	0.0625

## Sheet: Fig. 5b
Fig. 5b
	Observable $<\psi_n|X_1|\psi_n>$
	Number of applications of U_F n	data	normalized data	noiseless sim
	0	0.973145	0.973145	1
	1	-0.675293	-0.701144	-0.707107
	2	0.479004	0.516379	0.5
	3	-0.679688	-0.760771	-0.707107
	4	0.703613	0.817699	0.75
	5	-0.544922	-0.657519	-0.707107
	6	0.662354	0.82981	0.75
	7	-0.563477	-0.732959	-0.707107
	8	0.589355	0.795968	0.6875
	9	-0.506348	-0.710039	-0.707107
	10	0.526611	0.766723	0.6875
	Observable $<\psi_n|Z_1 Z_2 X_3|\psi_n>$
	Number of applications of U_F n	data	normalized data	noiseless sim
	0	-0.0124512	-0.0124512	0
	1	0.0393066	0.0408113	9.12898e-17
	2	0.423584	0.456635	0.5
	3	-0.264893	-0.296493	-0.353553
	4	-0.223877	-0.260177	-0.25
	5	-0.0163574	-0.0197374	-1.42247e-16
	6	0.145508	0.182295	0.25
	7	-0.0651855	-0.084792	-0.0883883
	8	0.11377	0.153654	0.1875
	9	-0.000976562	-0.00136941	-0.176777
	10	0.0358887	0.0522523	0.0625

## Sheet: Fig. 5c
Fig. 5c
	Observable $<\psi_n|X_1|\psi_n>$
	Number of applications of U_F n	data	normalized data	noiseless sim
	0	0.976807	0.976807	1
	1	0.777832	0.876634	0.801777
	2	0.557373	0.707963	0.686647
	3	0.502441	0.719254	0.799574
	4	0.508301	0.820069	0.852977
	5	0.431152	0.783957	0.768915
	6	0.423828	0.868528	0.842715
	7	0.378906	0.875101	0.879308
	8	0.269043	0.700294	0.789763
	9	0.282471	0.828637	0.761686
	10	0.212158	0.701428	0.821804
	11	0.2854	1.06343	0.825956
	12	0.127441	0.535179	0.785849
	13	0.192871	0.912825	0.82516
	14	0.104004	0.554757	0.807117
	15	0.112305	0.675123	0.81776
	16	0.0632324	0.428408	0.822739
	17	0.0974121	0.743811	0.827238
	18	0.0856934	0.737445	0.761054
	19	0.0637207	0.61801	0.769512
	20	0.0454102	0.496364	0.803543
	Observable $<\psi_n|Z_1 Z_2 X_3|\psi_n>$
	Number of applications of U_F n	data	normalized data	noiseless sim
	0	0.0212402	0.0212402	0
	1	0.0144043	0.016234	0.0478354
	2	0.228271	0.289945	0.452999
	3	0.297852	0.42638	0.304519
	4	0.125244	0.202063	0.0427965
	5	0.109375	0.198875	0.203739
	6	0.0974121	0.199621	0.271873
	7	0.0644531	0.148857	0.0861523
	8	0.0727539	0.189372	0.151822
	9	0.0700684	0.205548	0.316182
	10	0.0454102	0.150133	0.171984
	11	0.0368652	0.137364	0.122869
	12	0.0454102	0.190696	0.218098
	13	0.0429688	0.203364	0.218525
	14	0.0231934	0.123713	0.155473
	15	0.0317383	0.190796	0.23587
	16	-0.00146484	-0.00992451	0.169246
	17	0.0146484	0.111851	0.0979172
	18	0.0078125	0.0672314	0.272528
	19	0.00146484	0.0142071	0.341378
	20	-0.00317383	-0.0346921	0.173434
