# Supplementary material for: Observing and braiding topological Majorana modes on programmable quantum simulators
Source: Nat Commun. 2023 Apr 21;14:2286. doi: 10.1038/s41467-023-37725-0 (PMC10121601; doi:10.1038/s41467-023-37725-0)
Supplement: Supplementary file 3 — Source Data [file 41467_2023_37725_MOESM3_ESM.zip › Source Data/Fig_2a-c_upper_panel.xlsx]

## Sheet: Fig. 2a (upper panel)
Fig. 2a (upper panel): Majorana wavefunctions
	Device data
	Position x	$|\psi^R_{2x-1}|$	$|\psi^R_{2x}|$	$|\psi^L_{2x-1}|$	$|\psi^L_{2x}|$
	1	0.029514	0.0368846	0.878478	0.286056
	2	0.04764	0.0280905	0.324974	0.129231
	3	0.0102809	0.0351447	0.121702	0.0488752
	4	0.0273629	0.012337	0.0249233	0.0176072
	5	0.0709222	0.0503921	0.0226161	0.00804467
	6	0.0578259	0.0184107	0.0265019	0.00200358
	7	0.0984116	0.00885736	0.0331501	0.00115358
	8	0.192648	0.0213209	0.0300233	0.0244983
	9	0.350309	0.083797	0.0374001	0.00285358
	10	0.859101	0.257085	0.0263501	0.00470537
	Theoretical curves
	Position x	$|\psi^R_{2x-1}|$	$|\psi^R_{2x}|$	$|\psi^L_{2x-1}|$	$|\psi^L_{2x}|$
	1	0.000250044	0	0.840897	0.348311
	2	0.00070723	0.000250044	0.348311	0.144275
	3	0.00175031	0.00070723	0.144275	0.0597604
	4	0.00424338	0.00175031	0.0597604	0.0247531
	5	0.0102518	0.00424338	0.0247531	0.0102518
	6	0.0247531	0.0102518	0.0102518	0.00424338
	7	0.0597604	0.0247531	0.00424338	0.00175031
	8	0.144275	0.0597604	0.00175031	0.00070723
	9	0.348311	0.144275	0.00070723	0.000250044
	10	0.840897	0.348311	0.000250044	0

## Sheet: Fig. 2b (upper panel)
Fig. 2b (upper panel): Majorana wavefunctions
	Device data
	Position x	$|\psi^R_{2x-1}|$	$|\psi^R_{2x}|$	$|\psi^L_{2x-1}|$	$|\psi^L_{2x}|$
	1	0.000273879	0.021393	0.872795	0.284296
	2	0.016311	0.014759	0.34047	0.156269
	3	0.0372171	0.0146677	0.0999403	0.0275931
	4	0.0398342	0.00359086	0.0376551	0.0396922
	5	0.00441249	0.00419948	0.0299389	0.0118521
	6	0.0265967	0.00617749	0.0198152	0.0190436
	7	0.0429381	0.0132679	0.000555567	0.0134571
	8	0.14543	0.0377953	0.00740756	0.0250622
	9	0.329385	0.160615	0.00200621	0.0199387
	10	0.856358	0.320682	0.000586431	0.0162349
	Theoretical curves
	Position x	$|\psi^R_{2x-1}|$	$|\psi^R_{2x}|$	$|\psi^L_{2x-1}|$	$|\psi^L_{2x}|$
	1	0.000250044	0	0.840897	0.348311
	2	0.00070723	0.000250044	0.348311	0.144275
	3	0.00175031	0.00070723	0.144275	0.0597604
	4	0.00424338	0.00175031	0.0597604	0.0247531
	5	0.0102518	0.00424338	0.0247531	0.0102518
	6	0.0247531	0.0102518	0.0102518	0.00424338
	7	0.0597604	0.0247531	0.00424338	0.00175031
	8	0.144275	0.0597604	0.00175031	0.00070723
	9	0.348311	0.144275	0.00070723	0.000250044
	10	0.840897	0.348311	0.000250044	0

## Sheet: Fig. 2c (upper panel)
Fig. 2c (upper panel): Majorana wavefunctions
	Device data
	Position x	$|\psi^R_{2x-1}|$	$|\psi^R_{2x}|$	$|\psi^L_{2x-1}|$	$|\psi^L_{2x}|$
	1	0.0160508	0.0240915	0.886381	0.155163
	2	0.0187412	0.0398366	0.311591	0.186302
	3	0.0263539	0.0330188	0.183604	0.0607129
	4	0.0251615	0.0424047	0.073335	0.0561503
	5	0.0335997	0.0554899	0.0746006	0.0104241
	6	0.0959074	0.0621548	0.0370006	0.0304064
	7	0.139352	0.0705012	0.0389655	0.000166519
	8	0.223611	0.0870718	0.0323047	0.0161191
	9	0.319579	0.108412	0.0309726	0.0122891
	10	0.871849	0.140574	0.0161857	0.0191497
	Theoretical curves
	Position x	$|\psi^R_{2x-1}|$	$|\psi^R_{2x}|$	$|\psi^L_{2x-1}|$	$|\psi^L_{2x}|$
	1	0.00737842	0.036376	0.912085	0.165256
	2	0.00133308	0.0130249	0.249086	0.116359
	3	0.0155578	0.00761848	0.21692	0.00275461
	4	0.016517	0.00490168	0.10193	0.0225057
	5	0.0329448	0.00679082	0.0625181	0.00801074
	6	0.0625181	0.00801074	0.0329448	0.00679082
	7	0.10193	0.0225057	0.016517	0.00490168
	8	0.21692	0.00275461	0.0155578	0.00761848
	9	0.249086	0.116359	0.00133308	0.0130249
	10	0.912085	0.165256	0.00737842	0.036376
